# Supplementary material for: Characterization of Immune Infiltrating Cells in Bladder Urothelial Carcinoma and Its Clinical Significance
Source: Cancer Med. 2026 Mar 24;15(3):e71737. doi: 10.1002/cam4.71737 (PMC13140323; doi:10.1002/cam4.71737)
Supplement: Supplementary file 2 — Table S1: Basic information of 14 included BLCA cohorts. Table S2: The normalized enrichment scores for the 170 immune cell types among 2302 BLCA patients. Table S3: The fix‐effect model Cox analysis for the 170 immune cell types. Table S4: The details about differentially‐expressed genes (DEGs) via TCGA‐BLCA cohort. Table S5: Gene set enrichment analysis (GSEA) via TCGA‐BLCA cohort. Table S6: The details about differentially‐expressed genes (DEGs) via meta‐entire cohort. Table S7: IRPS score and clinical information for the 2052 BLCA patients. [file CAM4-15-e71737-s001.xlsx]

## Sheet: Table S1
Table S1: Basic information of fourteen included BLCA cohorts
Series accession numbers	Platform used	No. of samples	No. of patients	No. of normal	Survivval Information	References
E-MTAB-1803	Affymetrix GeneChip Human Genome U133 Plus 2.0	85	85		YES	PMID:24142880;PMID:25009231
E-MTAB-4321	Illumina RNAseq	476	476		YES	PMID: 27321955
GSE13507	Illumina human-6 v2.0 expression beadchip	175	165	10	YES	PMID: 20059769;PMID: 20421545
GSE19423	Illumina human-6 v2.0 expression beadchip	48	48		YES	PMID: 20233890
GSE31684	Affymetrix Human Genome U133 Plus 2.0 Array	93	93		YES	PMID: 22228636;PMID: 24486590
GSE32548	Illumina HumanHT-12 V3.0 expression beadchip	131	131		YES	PMID: 22685613
GSE32894	Illumina HumanHT-12 V3.0 expression beadchip	308	308		YES	PMID: 22553347
GSE37817	Illumina human-6 v2.0 expression beadchip	24	18	6	YES	PMID: 23436614
GSE48075	Illumina HumanHT-12 V3.0 expression beadchip	142	142		YES	PMID: 24525232;PMID: 32546765
GSE48276	Illumina HumanHT-12 WG-DASL V4.0 R2 expression beadchip	116	116		YES	PMID: 24525232
GSE5287	Affymetrix Human Genome U133A Array	30	30		YES	PMID: 17671123
GSE69795	Illumina HumanHT-12 WG-DASL V4.0 R2 expression beadchip	61	61		YES	PMID: 26343003
IMvigor210	Affymetrix Human Genome U133 Plus 2.0 Array	221	221		YES	PMID: 29443960
TCGA-BLCA	Affymetrix Human Genome U133A Array	427	408	19	YES

## Sheet: Table S2
Table S2: The normalized enrichment scores for the 170 immune cell types among 2302 BLCA patients.
	FR_038_U133_2.CEL	FR_073_U133_2.CEL	FR_075_U133_2.CEL	FR_078_U133_2.CEL	FR_100_U133_2.CEL	FR_103_U133_2.CEL	FR_106_U133_2.CEL	FR_108_U133_2.CEL	FR_120_U133_2.CEL	FR_127_U133_2_2.CEL	FR_12_U133_2.CEL	FR_134_U133_2.CEL	FR_138_U133_2.CEL	FR_139_U133_2.CEL	FR_141_U133_2.CEL	FR_142_U133_2.CEL	FR_14_U133_2.CEL	FR_15_U133_2.CEL	FR_170_U133_2.CEL	FR_172_U133_2.CEL	FR_175_U133_2.CEL	FR_177_U133_2.CEL	FR_179_U133_2.CEL	FR_17_U133_2.CEL	FR_180_U133_2.CEL	FR_181_U133_2.CEL	FR_182_U133_2.CEL	FR_185_U133_2.CEL	FR_186_U133_2.CEL	FR_187_U133_2.CEL	FR_188_U133_2.CEL	FR_190_U133_2.CEL	FR_192_U133_2.CEL	FR_19_U133_2.CEL	FR_1_U133_2.CEL	FR_23_U133_2.CEL	FR_242_U133_2.CEL	FR_252_U133_2.CEL	FR_253_U133_2.CEL	FR_254_U133_2.CEL	FR_256_U133_2.CEL	FR_259_U133_2.CEL	FR_25_U133_2.CEL	FR_260_U133_2.CEL	FR_262_U133_2.CEL	FR_265_U133_2.CEL	FR_266_U133_2.CEL	FR_267_U133_2.CEL	FR_269_U133_2.CEL
10_ECM	-0.00344547	0.0209629	0.0336509	0.0153544	0.0363353	-0.00750938	0.0704614	0.0466643	0.0289917	0.0484462	0.0204837	0.00602246	0.0730752	-0.0136563	0.00316993	0.00704647	0.0557164	0.0633572	0.0497732	-0.0137401	0.0437011	0.032175	0.0239293	0.0272558	0.0501407	0.0579257	-0.00920995	0.112231	0.0324455	0.0509193	0.0574273	0.0687165	-0.00719574	0.0157865	0.0434909	0.0714534	0.055176	0.0775492	0.0679092	0.0571237	0.0678373	-0.00212389	0.0886076	0.047854	0.0469026	0.0303833	0.0914402	0.0432662	0.0423403
2_Dev/Basal	0.137006	-0.0227406	0.273213	0.123109	0.0850454	0.0747281	0.0371447	0.0195932	0.229797	0.147377	0.143274	0.04837	0.173247	0.0350487	-0.0226542	0.0102275	0.158008	0.208434	0.204673	0.149744	0.00937801	0.080652	0.0970915	0.0766743	0.164976	0.248693	-0.0773421	0.121869	0.0443393	-0.00730787	0.237619	0.162696	0.0706362	0.142524	0.0566571	0.111192	0.0443068	0.0429282	0.0998714	0.257371	0.124546	0.00330689	0.113957	0.13699	0.182177	0.170118	-0.0123985	0.12246	0.0918276
9_ECM/Dev/Immune	0.02797	0.0479487	0.0634017	0.0634473	0.0977289	0.0399558	0.0952402	0.0499335	0.086907	0.0689579	0.0672193	0.0590324	0.0563557	0.0476406	0.0546528	0.039405	0.10269	0.111561	0.0817321	0.0738616	0.0957235	0.0519445	0.101708	0.0827966	0.0666826	0.0736908	0.0421121	0.0654883	0.0574355	0.0534969	0.0818004	0.0600149	0.0523267	0.0886371	0.0703478	0.116086	0.101184	0.00920381	0.0726339	0.0983337	0.0731356	0.0580942	0.0892572	0.108881	0.100258	0.0937184	0.0632273	0.0693245	0.0414782
Activated B cell	0.0757048	-0.00561054	0.054358	0.0615739	0.0743561	-0.0596816	-0.0124881	0.0120724	0.0316447	0.0409722	0.0753405	0.0132426	0.0277875	-0.0304249	0.114688	0.0120155	0.0319446	0.0713857	0.0193008	0.0349774	0.0385894	-0.0219752	0.0301586	0.0520064	0.0335953	0.0358071	-0.0269021	-0.023435	-0.0245615	-0.0366749	0.0237834	0.0756535	0.0457302	0.0567531	-0.0386218	-0.0362907	0.0495525	-0.0211534	-0.0428417	0.0209987	0.047298	-0.00853078	0.0517166	0.0703343	-0.0162447	0.0646032	-0.0179984	0.0694116	-0.00742844
Activated CD4 T cell	0.0579347	0.062489	0.127022	0.0314855	0.0687814	-0.0525939	0.0422525	0.0425005	0.100628	-0.000875643	-0.0508261	-0.00306731	0.0592739	0.0785953	-0.00484458	0.113408	0.126871	0.115138	0.0646667	0.0376935	0.0530945	-0.0192722	0.0603024	0.0100525	0.0419872	-0.028264	0.0471947	0.0525277	0.0057529	0.014449	0.0638249	0.0764961	-0.0338836	0.0264071	-0.00581186	0.00377727	0.0169776	-0.0254887	-0.000591891	0.0632267	0.0274762	-0.0268582	0.0190018	0.0941413	0.0313569	0.00336848	0.0725372	0.0411579	0.0259303
Activated CD8 T cell	0.023549	-0.0139936	-0.0073242	0.0126435	0.0473658	0.0290684	-0.0250619	0.00781074	-0.0188518	-0.0260091	-0.0390805	0.0518446	0.000627331	0.0656045	0.0348794	-0.0111734	0.0397986	0.0193749	0.0249344	0.025171	-0.00505407	-0.0422774	-0.0505182	0.0153231	-0.0114351	0.0108353	-0.0304915	-0.0569458	-0.0592692	-0.0207864	-0.0443144	0.0130788	0.0235473	-0.0478031	-0.00419979	-0.0455433	0.0394863	0.000839115	-0.00401344	-0.0142404	-0.0372651	-0.0382233	-0.0333097	-0.00657838	-0.0119845	-0.0245251	-0.030005	-0.0299138	-0.00537321
Activated dendritic cell	0.104614	0.10511	0.091756	0.0351403	0.113586	0.093518	0.118662	-0.0118977	0.112213	0.0960831	0.0588094	0.110089	0.122352	0.0947734	0.135735	0.103889	0.0736912	0.108062	0.0783538	0.0619188	0.0630176	0.0885627	0.0572012	0.0800634	0.0795655	0.07347	0.110143	0.116207	0.104778	0.107087	0.00489053	0.0419286	0.114285	0.113102	0.104001	0.0546501	0.100901	0.128378	0.0660159	0.0694502	0.0465809	0.0803823	0.103125	0.0755404	0.0863659	0.0756158	0.075752	0.0816181	0.135026
Adaptor protein	-0.139484	-0.43612	0.340412	-0.414147	-0.329199	-0.271095	-0.433288	-0.425473	-0.238136	-0.415506	-0.093612	-0.427851	0.189886	-0.390814	-0.390475	-0.407577	-0.352758	0.449598	0.438838	-0.415959	-0.233605	-0.313116	-0.0382263	-0.440877	-0.0356212	-0.465115	-0.435327	-0.318892	-0.374278	-0.440763	0.207781	0.0041341	-0.226243	-0.431249	-0.102673	-0.395685	-0.347208	-0.432722	-0.325462	-0.320704	-0.307226	-0.428871	0.0284857	0.0111564	-0.379262	-0.372806	-0.4351	-0.261015	-0.209707
aDC	0.0849612	-0.0846193	-0.0915704	-0.142371	0.0686586	-0.122294	-0.0194897	-0.0406136	0.0418228	-0.128686	-0.0788515	-0.251731	-0.0738138	-0.207071	-0.0583141	-0.140511	0.10585	0.0903618	-0.0669354	-0.00821489	-0.0433235	-0.0881293	0.0697138	-0.125711	-0.00678331	-0.167321	-0.0577452	-0.151446	-0.11951	-0.22558	-0.0162149	0.00920734	0.112881	-0.0907071	-0.167989	-0.100395	-0.0637656	-0.18136	-0.0332306	-0.000692531	-0.252595	-0.129506	-0.127566	-0.0181187	-0.0223235	0.057605	-0.129234	0.0267132	-0.110743
Adhesion	0.231933	0.254729	0.256982	0.17902	0.382074	0.285077	0.229067	0.447564	0.186457	0.353901	0.313826	0.250449	0.359241	0.23322	0.202554	0.169693	0.16843	0.363432	0.358	0.170212	0.444704	0.355156	0.386644	0.449449	0.383112	0.166784	0.181625	0.310945	0.238003	0.44719	0.172534	0.194337	0.436953	0.399752	0.352667	0.176083	0.278741	0.210624	0.368496	0.202575	0.462737	0.168916	0.353676	0.465053	0.217771	0.389019	0.455924	0.444697	0.190495
Adipocyte Attractor	0.209905	0.0700763	0.138612	0.164177	-0.0170742	0.0958503	0.0380051	0.042186	0.182029	0.110464	0.247227	0.0430155	0.116143	0.0668569	0.150399	-0.0148103	0.251659	0.079707	0.197914	0.299055	0.0926811	0.169248	0.112939	0.0191394	-0.015938	0.223194	0.0117939	0.0602252	0.104207	0.12612	0.307604	0.155395	0.0675898	0.142328	0.0271886	0.0990176	0.133197	0.181663	0.0953349	0.218049	0.0542281	-0.00465291	0.186975	0.15497	0.227694	-0.0254867	0.118694	0.0850114	0.149586
AKT_pathway	0.00369771	0.0198061	0.0345436	-0.00320509	0.0482346	-0.00120117	0.00178436	0.0110287	0.00242289	-0.00557583	-0.00442151	0.031149	0.0448034	0.0521539	0.0565078	0.0311613	0.00661393	0.0071471	0.0279829	0.0197583	0.0289272	-0.000344374	-0.0144631	0.0300459	0.0206733	0.0211264	0.0384798	-0.00422636	-0.0097943	0.020646	0.00718409	0.0353233	0.0734211	0.027077	-0.021349	0.00236797	0.0113688	0.0339376	0.00183262	-0.000729674	0.0249956	0.0139244	0.00462078	0.0403598	0.00404024	0.0350457	-0.00493033	0.0376838	-0.0421959
Angiogenesis	0.0323534	0.0235191	0.0119133	0.0681172	0.00745551	-0.0309568	0.0254197	0.0527708	0.0573469	0.00882807	-0.00481689	-0.00999152	0.0329321	-0.0298505	0.0284586	0.0254543	0.0443529	0.00570684	0.0140672	0.0958504	0.0179757	-0.00109119	0.052759	-0.00130988	0.0336581	0.06524	0.0745374	-0.0319666	0.0150474	0.0341898	0.0492065	0.04654	0.0631391	0.0375192	0.0147042	0.0472383	0.0239136	0.0377573	0.00246037	0.0433343	-0.0202681	0.0431863	0.00288834	0.0365607	0.0701029	0.00676717	-0.0132805	0.0195529	0.0679119
Antigen presenting machinery	0.0346173	0.058256	0.0628969	0.0529063	0.104149	0.110356	-0.00973582	0.073347	0.0199754	0.0829367	0.042522	0.0239794	0.0869011	0.12516	0.0550192	-0.0491426	-0.0341553	0.0107772	0.0808205	0.0322663	0.0605124	0.0646349	0.0690861	0.0795005	0.0682364	0.130212	0.0624036	0.0226594	0.138149	0.114972	0.0963211	0.0456275	-0.0253349	0.0600434	0.0830293	0.0750388	0.0439458	0.0715362	0.0671097	0.0561639	0.0991298	0.103551	0.0953054	0.0332878	0.0951899	0.112776	0.0664235	0.0488833	0.0438525
Antigen processing	0.386563	0.124957	0.345035	0.0544825	0.180975	0.0575522	0.0762331	-0.0665974	0.263423	0.121754	0.0713157	-0.218158	0.263555	0.00750571	0.24571	-0.00759795	0.0736641	0.387867	0.244367	0.104949	-0.0129079	0.190556	0.263702	-0.0872694	0.249824	0.135236	-0.0316408	0.137816	0.016678	0.0171447	0.356657	0.207279	-0.0289856	0.0651547	0.0863653	0.0620917	0.0107149	0.085064	0.319509	0.368843	-0.0493892	0.0116864	0.151525	0.101887	0.274166	0.315015	-0.0728492	0.267564	0.0542873
APM	0.0584534	0.0481711	0.0988682	0.0685791	0.0568432	0.0155636	0.0199323	0.0182538	0.0580461	0.0534762	0.0188709	0.0387436	0.0329302	0.00280493	-0.0174419	-0.0257307	0.00907911	0.0615963	0.0426213	0.012962	0.0839979	0.0673697	0.0203712	0.0386978	0.0309603	0.0406445	0.0198081	0.0170397	0.0596896	0.0387209	0.0226199	0.0354667	0.0198064	0.0431253	0.0358487	-0.00930485	0.0403512	0.0523796	0.0471979	0.0715574	0.0585544	0.0130326	0.0334374	0.0434617	0.0841876	0.0519869	0.0389529	0.0538479	0.0269415
Apocrine	0.00289155	0.1038	0.0840955	0.161383	0.0550095	0.064424	0.0950347	-0.0724596	0.0834225	0.0323732	0.144345	0.0385464	0.0151386	0.138176	-0.0269684	0.0822561	0.122398	0.166462	0.0465366	0.000656762	0.193324	0.0327526	0.0265662	0.182473	0.0676012	0.138495	0.145526	0.118191	-0.0180689	-0.00790395	0.123735	0.0943981	-0.0387774	0.0634242	0.109774	0.126091	0.19858	-0.0477765	0.047658	0.134263	0.179264	0.0447343	0.0838561	0.0646039	0.0567329	0.127977	0.0211506	0.263508	-0.0529861
B cells	0.0655799	0.0311348	0.0437233	0.0526532	0.0311313	-0.0913984	0.0127764	-0.00586084	0.0592968	0.0345569	0.0980996	0.0484817	0.0224925	-0.0227063	0.024111	0.00581444	0.0939361	0.0545079	0.0718102	0.0110305	-0.000168887	0.00428828	0.0654197	0.0383844	0.00325796	0.0126115	-0.0591504	0.00255451	0.0190145	0.0293984	0.0672469	0.0639254	0.00154004	-0.0194947	-0.0111868	-0.024744	-0.0012487	0.0130368	-0.0486517	0.0509572	0.0252652	0.00954167	0.0931325	0.0663975	0.0411039	0.0711813	-0.0418155	0.0554369	0.00320564
B cells memory	0.0627547	0.0120774	0.0429993	-0.000191567	0.0482338	-0.0326911	0.0180761	0.0873365	0.02512	0.0440879	-0.00370394	0.0154052	0.0193271	-0.0462607	0.0637836	-0.00995407	0.0278175	0.0618642	-0.00159843	0.00470914	0.0420112	0.050835	0.0457181	0.023047	0.0352123	0.0364062	-0.0016468	0.0319762	0.023046	0.0289487	0.0156872	0.0714065	0.0294884	0.026519	-0.0267406	-0.0234329	0.00829019	0.0418105	0.00876892	0.0514432	0.0098719	0.0215154	0.0426374	0.0627562	0.0288314	0.0426402	0.0436968	0.0592945	0.0408637
B cells naive	0.034068	-0.00153965	0.0331802	-0.0209971	0.0390358	-0.0724697	0.0172878	0.013502	0.0166561	0.0201542	-0.0527561	0.00700185	-0.00992942	-0.0592299	0.00238927	-0.0231315	0.00205489	0.0370663	-0.0267308	-0.02277	0.0222069	0.0274987	0.0206317	-0.00746948	-0.0176099	-0.0146617	-0.0197202	0.0126228	0.0415921	0.018695	-0.0281877	0.0215293	0.0129606	-0.0432448	-0.0595746	-0.0636975	-0.0271483	0.0332981	-0.00263696	0.0145052	-0.0352125	-0.0124247	0.000704121	0.0316652	-0.00960695	0.00279085	0.00793714	0.0251867	0.04656
B_cell_21978456	-0.0364141	-0.0410579	-0.168366	-0.0906671	0.114566	-0.149677	-0.129743	-0.135406	-0.264413	-0.183769	-0.130083	-0.103579	-0.245951	-0.175614	-0.109129	-0.174822	-0.255012	-0.196795	-0.210273	-0.253086	-0.0884019	0.0248613	-0.286952	0.151942	-0.238136	-0.148545	0.0392457	-0.251048	-0.0319968	-0.131895	-0.0802469	-0.28027	-0.144694	-0.20982	-0.150923	-0.26917	0.110488	-0.308472	-0.163609	-0.290123	0.0119493	-0.27891	-0.228282	-0.234285	-0.260335	-0.228848	-0.110148	-0.0817193	-0.303149
B_cell_PCA_16704732	0.0769425	0.0435625	0.0371105	0.0489005	0.087857	0.0334333	0.0508531	0.0993267	0.0894893	0.109717	0.0855474	0.0490531	0.0629101	-0.00355366	0.0677782	-0.000197466	0.0997212	0.0922949	0.0537748	0.0750914	0.0916226	0.110403	0.125152	0.130303	0.0799747	0.059167	0.0159591	0.117726	0.167746	0.170462	0.099581	0.0816982	0.069139	0.0934601	0.0744186	0.039745	0.0985502	0.12345	0.087484	0.108204	0.106347	0.0302479	0.123836	0.100849	0.104572	0.116806	0.0642177	0.101755	0.0963644
B_lymphocytes	-0.0579571	-0.0440374	-0.103876	-0.0772554	-0.0627198	-0.0861827	-0.00773484	-0.00743132	-0.0299036	-0.0345223	-0.0275372	-0.0526891	-0.0718258	-0.0756086	-0.0176014	-0.0793362	-0.0321986	-0.0543609	-0.0944988	-0.0453453	-0.0623992	-0.0603858	-0.0177357	-0.0456461	-0.0718466	-0.0402494	-0.0752935	-0.0522639	-0.0426515	-0.0551419	-0.038787	-0.0835773	0.000628147	-0.0567899	-0.0832898	-0.023124	-0.0615126	-0.0399414	-0.0628357	-0.0507215	-0.0747281	0.00576871	-0.0447425	-0.0528852	-0.0194042	-0.0316043	-0.0375012	-0.0222696	-0.0250821
CD103neg_mean_25446897	0.207142	0.17736	0.129222	0.111674	0.0911718	0.00750646	0.120962	-0.00904609	0.128647	0.12183	0.103395	0.0963627	0.0619722	-0.0286637	0.0770681	0.099592	0.0981289	0.135019	0.100032	0.0851159	0.0782344	0.135889	0.155524	0.111219	0.107094	0.149505	0.0846789	0.14136	0.120056	0.111105	0.135168	0.119771	0.0711841	0.0497985	0.14193	0.0635478	-0.00822921	0.161837	0.139328	0.1701	0.014196	0.0511184	0.156286	0.162622	0.170726	0.136914	0.0429766	0.157254	0.127763
CD103pos_mean_25446897	-0.0918309	-0.21368	-0.0604762	-0.0729337	-0.178505	-0.382556	0.083955	-0.0281333	-0.0836021	-0.21998	-0.316977	-0.297578	-0.281186	-0.380096	-0.228677	-0.235626	-0.0142455	0.0673861	-0.255041	-0.261355	-0.103382	-0.165215	-0.111301	-0.275197	-0.0286603	-0.0537689	-0.144534	-0.00475675	-0.271103	-0.35074	-0.0790844	0.050329	-0.273509	-0.0190074	-0.225709	-0.420914	-0.35356	0.0575735	0.0411414	0.0908427	-0.233501	-0.27199	-0.173336	-0.0471567	0.0337791	-0.0693657	-0.144217	-0.159498	0.182695
CD34_CD36_Cluster	0.0565843	0.118038	0.0422552	0.0504645	0.116853	0.0484573	0.118097	0.0588714	0.0393567	0.0538559	0.0703233	0.115959	0.0607178	0.0706929	0.0572576	0.116857	0.0561677	0.0508907	0.0790155	0.115899	0.0856548	0.0992602	0.110584	0.118622	0.0877148	0.106601	0.110381	0.0740467	0.0886836	0.0951792	0.0590023	0.0665913	0.0160347	0.103579	0.103989	0.101311	0.0590186	0.0449249	0.0871727	0.0972515	0.10149	0.102702	0.126103	0.1336	0.0941021	0.084878	0.10433	0.0473645	0.111177
CD56bright natural killer cell	0.0233674	0.00497003	0.0485998	-0.0363971	0.13416	0.10504	0.0899129	0.0128887	0.0803233	0.104479	-0.00255712	0.0376118	0.0922411	0.151028	0.0537348	0.0716868	0.0260732	0.0691578	0.099452	0.0272479	0.0995825	0.125015	0.0514082	0.0846466	-0.00690172	0.105741	0.105871	0.0971787	0.0821102	0.110313	0.0104618	0.0354981	0.0842395	0.0274964	0.13527	0.0312754	0.137703	0.0847405	0.0625529	0.0664025	0.0606766	0.162308	0.0876505	0.0387426	-0.0204544	0.0500595	0.0684193	0.100488	0.0437291
CD56dim natural killer cell	0.0225705	0.0680067	-0.00519686	0.0273732	0.0161998	0.116519	0.0451041	0.0408549	0.110676	0.118477	0.00829933	0.0348328	0.0687285	0.138127	0.118194	0.113173	0.0172943	0.0452647	0.0899089	0.0537594	0.0501573	0.11855	0.0749387	0.0521061	0.110387	0.0771724	0.110489	0.126876	0.126953	0.0680274	0.0158062	0.0138683	0.0710851	0.00460239	0.109272	0.111179	0.104981	0.050205	0.0857873	0.0645542	0.080218	0.0963227	0.0925635	0.0920867	0.00903971	0.0861519	0.129044	0.106268	0.0633503
CD68_cluster	0.212878	-0.0367858	0.165213	0.0681074	0.0589469	0.0912874	0.0107728	0.0979853	0.00903012	0.126203	0.0339601	-0.0514834	0.043104	0.0290462	0.00172058	0.031344	-0.0151075	0.0655231	0.0179691	0.0565974	0.131591	0.0781949	0.0834821	-0.0676653	0.285598	0.227603	-0.0730347	0.04027	0.0364528	0.0120832	0.0721791	0.176043	-0.0288247	0.00659682	-0.0508526	-0.0175685	0.132388	0.0385477	0.143967	0.116853	0.0881529	0.0586549	0.0815602	0.083349	0.0937064	0.0691507	0.0805791	0.0502566	0.0676437
CD8 T cells	0.08063	0.097147	0.00674825	0.106059	0.061099	0.111629	0.108231	0.129852	0.0713727	0.0918815	0.116417	0.10391	0.0490486	0.107627	0.0812019	0.0902861	0.0655005	0.0579146	0.0626537	0.0633207	0.0639511	0.094393	0.114545	0.0618499	0.111366	0.0834769	0.1169	0.103573	0.0847941	0.0368734	0.0634548	0.0684094	0.0728838	0.058574	0.0839029	0.109934	0.0966786	0.071574	0.0942945	0.085425	0.0664483	0.118828	0.0699336	0.0601238	0.0649885	0.0898666	0.137815	0.0836952	0.115316
CD8_PCA_16704732	0.0910778	0.11145	0.0712763	0.169648	0.0987195	0.0499799	0.190925	0.0713967	0.0777359	0.0507122	0.165614	0.164391	0.109555	0.132456	0.0957805	0.184328	0.182186	0.186916	0.110729	0.132598	0.0764441	0.0871012	0.0519853	0.129142	0.0996358	0.137508	0.121839	0.0843877	-0.0264682	-0.0411499	0.0973979	0.184114	-0.021654	0.0869503	0.115754	0.148698	0.121844	-0.0140244	0.0957495	0.138037	0.116948	0.0653984	0.0938571	0.12015	0.0750177	0.0736882	0.063625	0.149239	-0.00716289
Central memory CD4 T cell	0.0652095	0.00637256	0.0542415	0.053747	-0.0255879	0.0278052	0.0130689	0.0692724	0.0306049	0.0112202	-0.0219049	0.00288259	-0.0302494	0.0419648	-0.000280821	0.037863	0.0292828	-0.0313671	-0.030286	0.0277408	0.0239069	-0.0210267	-0.0125071	0.0351245	0.000417528	-0.00412005	0.0812367	-0.00430053	-0.0201771	0.00252629	-0.0379208	0.0108169	-0.0200047	-0.0548755	0.0321928	0.0367096	-0.00406723	0.00472197	-0.0202406	-0.0424596	0.0210205	0.0503086	-0.0123594	0.00402454	-0.0169956	-0.0325823	0.017575	-0.00306959	0.0147267
Central memory CD8 T cell	0.0957282	0.095544	0.0871412	0.124077	0.112601	0.0905768	0.179844	0.0794776	0.120808	0.15102	0.121994	0.132173	0.129802	0.059459	0.11239	0.0982455	0.151774	0.16883	0.11962	0.148228	0.0582424	0.130141	0.120195	0.0793348	0.142873	0.181961	0.054775	0.162605	0.145422	0.169316	0.129697	0.103437	0.063789	0.109471	0.13412	0.0722986	0.0603612	0.125	0.0937946	0.133546	0.0424082	0.0927467	0.174639	0.135576	0.133121	0.0964109	0.111869	0.0782001	0.151086
Chemokine	-0.0241226	-0.0745163	0.114425	-0.0863669	0.0165483	-0.0605475	0.107825	-0.0762176	0.0855048	0.102568	0.108901	0.160867	-0.1222	-0.053726	-0.114411	0.0999551	-0.0644543	0.0370343	0.0625912	-0.0109499	0.00514234	-0.184475	-0.348863	-0.00620437	0.0849524	0.114435	-0.108044	-0.0535836	-0.0687265	-0.0210855	-0.091735	-0.0686463	-0.0699818	-0.113754	-0.0602225	0.0289787	-0.0776159	-0.066028	-0.0555958	0.12852	-0.0126946	-0.333572	0.101245	-0.00128702	-0.0527021	-0.177042	0.0874657	-0.043812	-0.123895
Chr15q26.1 Attractor	-0.36131	-0.40272	-0.306323	-0.418489	-0.181169	-0.18895	-0.235154	-0.399999	-0.399701	-0.313701	-0.365669	-0.428406	-0.314667	-0.204007	-0.38192	0.0426212	-0.122346	-0.278405	-0.0622367	-0.379283	-0.429791	-0.0600917	-0.44291	-0.415605	-0.132631	-0.347241	-0.305486	-0.193745	-0.0462594	-0.26497	-0.432042	-0.246754	-0.328641	-0.425417	-0.217119	-0.402385	-0.228076	-0.0224206	-0.380744	-0.231003	-0.327702	-0.362745	-0.284811	-0.435394	-0.415297	-0.417153	-0.301803	-0.407337	-0.0604608
Chr7p11.2 Attractor	-0.0384874	-0.0924141	0.0879237	0.0150359	0.0268412	0.132664	-0.117295	-0.0980128	-0.0936835	0.148334	0.0179044	0.0279493	0.0735098	-0.0876778	0.147637	-0.0611275	-0.0170195	0.165157	0.0958035	-0.111476	0.0596215	0.195512	-0.0132936	0.0206378	0.0319199	-0.0279001	-0.154948	-0.14876	0.0410062	-0.0301348	-0.144589	-0.0224037	0.091955	-0.153797	0.0625136	-0.19511	0.108744	0.0330289	0.144309	-0.0146119	-0.0032023	-0.0815749	0.0287318	0.00794391	-0.173503	0.0414963	0.0197954	0.134873	-0.108338
Chr8q24.3 Attractor	-0.0739335	-0.0681967	-0.00941307	-0.0661606	-0.0252981	-0.152728	-0.0808165	-0.0257071	0.00814673	0.0221904	-0.0160015	0.109731	-0.0790691	-0.0481844	0.000864215	-0.106028	0.0511861	0.0300285	-0.0247716	-0.0500179	-0.0191987	0.0625535	-0.0227704	-0.0101744	0.102296	-0.00640729	0.00230282	0.0744928	-0.0423548	-0.0591866	-0.000100469	-0.0766645	-0.00273939	-0.0384757	-0.0113648	-0.0181673	-0.010755	0.0524341	0.0190061	-0.00540493	-0.013663	-0.00972227	-0.0212206	0.081206	-0.0718906	0.0122808	-0.0321863	-0.00852451	0.0453841
CIN Attractor	-0.0704236	-0.0378778	0.0715958	0.179461	-0.0238133	0.0943543	0.0157885	0.0882688	0.014493	0.026719	0.156669	-0.0496692	0.0952757	0.126103	0.0855693	0.10488	0.0097363	-0.00855749	0.128113	-0.0439312	0.0306838	-0.103784	0.0428683	0.0162309	0.0180541	-0.0263931	0.0305517	-0.00147165	-0.0392098	-0.0633888	0.0143758	0.133548	0.0201176	-0.047425	0.0531455	0.0825517	0.0927653	-0.0215397	0.0856351	-0.0030062	0.0715513	0.0978104	0.103384	-0.0256825	-0.0027502	-0.0215793	0.0249721	-0.0514332	-0.0203851
Claudin-CD24 signature	0.129374	0.201255	0.109371	0.257045	0.12949	0.0583827	0.193391	0.231603	0.209832	0.127628	0.169145	0.184149	0.211551	-0.0619747	0.139277	0.126999	0.242984	0.176542	0.143123	0.236021	0.139109	0.190109	0.128105	0.160843	0.150276	0.166312	0.204599	0.122684	0.12904	0.0976726	0.158669	0.193873	0.167616	0.219844	0.170306	0.217405	0.0556005	0.122112	0.188419	0.169915	0.0985279	0.155662	0.138833	0.128514	0.213627	0.141435	0.121129	0.158013	0.19208
CSF1 response	-0.0387071	0.0263715	0.0666417	-0.0685523	0.209929	0.126213	0.183479	0.0276124	-0.00721961	0.0796948	0.107717	0.0178047	-0.000970806	0.0708222	0.073726	0.0798052	0.0585597	0.125671	0.104063	0.0116046	0.0808163	0.127623	0.00727695	0.242193	0.0606401	0.0186122	0.0697965	-0.0101225	0.0148937	0.0526442	-0.0609469	0.0222945	-0.0300067	0.106166	0.0908509	0.0186194	0.0600045	-0.118415	-0.0328775	0.0747038	0.233962	0.0142018	0.147093	0.0428058	0.0126746	0.119572	0.0250121	-0.0157698	-0.0626205
CSR_Activated_15701700	0.0242436	0.0769499	0.0805342	0.0860268	0.0645882	0.0689192	0.00877763	0.044586	-0.00500001	0.0247105	0.0367616	-0.022211	0.130156	0.0527935	0.0430127	0.042262	0.0307705	0.0490185	0.0945572	0.00728651	0.104528	0.0201955	0.0832192	0.0490146	0.0242334	0.0253131	0.0455336	0.0683244	0.0142381	0.085485	0.0443646	0.0615833	0.00444602	0.0140436	0.0698364	-0.00394039	0.0789297	0.0258992	0.0243893	-0.0259946	0.087741	0.0817642	0.0836499	0.0251914	0.0664232	0.0435803	-0.0100269	0.0502122	0.0251655
Cytotoxic cells	-0.0711624	0.00757802	-0.026947	-0.0107154	0.0623755	0.0203521	0.017872	-0.01726	-0.0483115	-0.0252896	-0.0454113	0.0655347	-0.0458307	0.0730124	0.00191999	0.0305201	-0.0493013	-0.0646626	-0.000562225	-0.0726488	-0.0213731	-0.0415779	-0.0891561	0.053451	0.029991	0.00101268	-0.0160082	0.0027398	-0.0466429	-0.00962668	-0.0783422	-0.0081188	0.00600046	-0.0997095	-0.0616779	-0.0606317	0.0384194	-0.0707065	-0.0432848	-0.046509	-0.0173456	-0.0330481	-0.00193137	-0.0150865	-0.0939075	-0.0797956	-0.0103806	-0.0162187	-0.115911
Dendritic cells	0.113375	0.0396757	0.239627	0.139954	0.118103	0.0282158	0.119674	0.113248	0.00798426	0.149679	0.171958	0.00956398	0.117108	0.015167	0.0899815	-0.0298708	0.159861	0.146841	0.115349	0.0863337	0.0952455	0.0985669	0.103362	0.0465924	0.106896	0.0630781	0.108369	0.0877368	0.0963343	0.0516698	0.181928	0.0640623	0.10975	0.0920933	0.114391	0.090911	0.0746168	0.156422	0.136574	0.0928378	0.063214	0.120717	0.179045	0.109539	0.138656	0.1133	0.0703254	0.112467	0.14061
Dendritic cells activated	0.0100375	-0.0099571	0.0135012	0.0108085	-0.021302	-0.0219731	0.0832848	0.0515217	0.0583565	0.026891	0.0534911	-0.018611	0.0466448	-0.0347844	0.036268	0.0211646	0.0285685	0.0542383	0.0412544	0.017156	-0.00134664	-0.00845979	0.061762	-0.00075886	0.048065	0.0227308	0.0115768	0.0455175	0.0207052	0.0134447	0.0467768	0.0190722	-0.0521292	-0.0240679	0.001832	0.0197827	0.0312838	0.0703189	0.0553979	0.0796207	0.000512029	0.00970988	0.0261208	0.0437528	0.0407554	0.0085436	0.0713497	0.0549859	0.085064
Dendritic cells resting	0.0582776	0.0514416	0.0990493	0.0284162	0.0320602	0.0531634	0.0660656	0.0585468	0.111164	0.109217	0.0910271	0.0368864	0.115829	-0.0180076	0.107496	0.0171359	0.0976751	0.143371	0.134854	0.0934613	0.056088	0.114776	0.0903756	0.0403625	0.0604896	0.0259268	-0.0213502	0.088989	0.123947	0.0922917	0.080333	0.0820415	0.0368566	0.0342458	0.0615438	0.0412923	0.0758318	0.141035	0.122039	0.146601	0.0433868	0.0510408	0.112334	0.0712401	0.0945006	0.0971986	0.0864471	0.115385	0.146172
ECM	0.0365936	0.0536819	0.0539076	0.0108336	0.0641058	0.0719018	0.137663	0.0868865	0.0300612	0.0634653	0.00729813	0.0371515	0.135355	0.0156894	0.118649	0.0853004	0.0907641	0.138822	0.0612655	0.0232756	0.0447853	0.0702708	0.173022	0.0614898	0.0216184	0.107987	0.0630001	0.0902246	0.0584342	0.0454476	0.0289996	0.0691583	0.0471984	-0.00322242	0.0351946	0.084024	0.145512	0.100225	0.122456	0.0570751	0.0456735	0.125021	0.0754843	0.0726884	0.0678641	0.0635238	0.106588	0.129	0.0205481
Effector memeory CD4 T cell	0.0493801	0.0351884	0.0412552	0.00299489	0.145828	0.0618339	0.0572693	0.0144681	0.0367743	0.0722807	0.0194832	-0.0130439	0.0865744	0.0654453	0.092134	0.0190169	-0.0092203	0.100433	0.116157	0.025518	0.0658603	0.0860502	0.0593961	0.0657289	0.0699517	0.0371865	0.0315704	0.110257	0.109371	0.0759648	0.00447547	0.00865621	0.0252489	-0.0337829	0.060969	0.0498874	0.0202356	0.122741	0.0867179	0.0639392	0.0390496	0.0301358	0.114917	0.061393	0.0542726	0.0747162	0.0052668	0.0701399	0.0642341
Effector memeory CD8 T cell	0.12885	0.078692	0.140936	0.136468	0.0535883	0.0590267	0.10294	0.0599954	0.0783971	0.136677	0.110717	0.110746	0.0505028	0.03359	0.0420492	0.0679415	0.095735	0.12029	0.0533377	0.0702542	0.110042	0.132792	0.0864857	0.061139	0.146291	0.0990998	0.0683191	0.0982364	0.149623	0.100257	0.101284	0.114953	0.0538207	0.142594	0.0675481	0.0923221	0.06845	0.195531	0.105754	0.119188	0.0908426	0.0630869	0.101435	0.0772601	0.129326	0.0712558	0.11865	0.107045	0.185131
Endothelial cells	0.0547718	0.0611805	0.0944705	0.0747156	0.0335632	-0.0187625	0.0542699	0.0780863	0.0604787	0.0657688	0.0744486	0.0212934	0.0997026	-0.0517594	0.0872503	0.0128596	0.124228	0.0951873	0.042091	0.144716	0.0551733	0.0884463	0.121829	0.0752981	0.0734837	0.121265	-0.00254936	0.0448494	0.0310152	0.0366026	0.134877	0.106469	0.0950063	0.0920715	0.0622066	0.0781936	0.0254138	0.0929899	0.069589	0.0615846	0.0287038	0.0179078	0.0587148	0.0311716	0.130691	0.067514	-0.0139652	0.0616388	0.075349
Eosinophil	0.104696	0.135129	0.0995008	0.0437522	0.182662	0.134411	0.20597	0.142667	0.152602	0.189024	0.0516061	0.0932772	0.0811782	0.180134	0.119654	0.112029	0.0767623	0.160969	0.0822134	0.0472076	0.212241	0.184689	0.180308	0.125565	0.151081	0.188842	0.161728	0.226713	0.16489	0.129475	0.0869339	0.106441	0.0997449	0.113705	0.182323	0.132891	0.112747	0.186721	0.157729	0.17448	0.14981	0.142819	0.121373	0.134804	0.108795	0.176279	0.212777	0.196052	0.20648
Eosinophils	0.120599	0.0802062	0.089646	0.0757161	0.0856543	0.0630985	0.105939	0.0809815	0.11219	0.099757	0.091552	0.0685437	0.11241	0.0734421	0.094091	0.0467005	0.100556	0.135933	0.117476	0.0804012	0.100897	0.105995	0.106913	0.0855646	0.0825066	0.0741816	0.0661217	0.111823	0.0879729	0.106207	0.114676	0.113232	0.0976813	0.103661	0.102549	0.0724802	0.0781642	0.0752705	0.0990854	0.104561	0.0895799	0.0835156	0.111878	0.078928	0.114183	0.0978431	0.0849166	0.100953	0.10166
ERBB2	0.0441977	-0.134903	0.260491	0.0663094	-0.028757	-0.115604	0.0177546	-0.0428943	0.00560582	-0.0329618	0.0182817	-0.116408	-0.0119466	0.0048133	-0.026616	-0.143337	0.119443	0.0615395	-0.0217081	0.0214981	0.00406367	-0.127719	0.0108254	-0.00285075	-0.0136152	-0.0638164	-0.076087	-0.012215	0.0859477	0.0341242	0.168326	0.167919	-0.0317425	-0.0155036	0.00611036	-0.0225016	-0.054077	0.0696621	-0.0577491	-0.0239363	-0.0853878	-0.0727324	-0.00164879	0.049478	0.00903333	-0.0207421	-0.0808142	-0.0604346	0.0454892
Estrogen Receptor Attractor (ER)	0.0590605	0.199747	0.149234	0.201779	0.0506623	0.0538939	0.198651	-0.129501	0.233809	0.161827	0.108384	-0.00862426	0.0914701	0.178036	0.0896395	0.0440784	0.0592035	0.262924	0.12948	0.0452062	0.201425	0.175451	-0.00562838	0.167329	0.161654	0.152349	0.106033	0.35457	0.156719	0.23168	0.103451	0.154501	-0.0106727	0.103684	0.230876	0.116765	0.156821	0.0669223	0.222431	0.250308	0.214083	0.0491939	0.276897	0.123962	0.245142	0.136492	0.107795	0.228449	0.0539515
Fibroblast_Cluster	0.0310709	0.040524	0.0204835	0.0229363	0.050107	-0.00216174	0.029941	0.0444346	0.01707	0.0672242	-0.0148466	0.00312676	0.0191476	-0.00210815	0.0447905	-0.0208728	0.00575651	0.0565151	0.032583	0.0181939	0.0187701	0.0760761	0.0198968	-0.00567574	0.0393563	0.053436	0.0147746	0.120256	0.073156	0.063174	0.00617637	0.0243352	0.0270554	0.00223555	0.0508996	0.00840029	0.031584	0.0862633	0.0268594	0.0511243	0.018477	0.0372404	0.0327908	0.0506841	0.0542206	0.0337696	0.074679	0.0534368	0.0463536
Fibroblasts	0.156256	0.0528759	0.165189	0.144223	0.122228	-0.00550062	0.0595983	0.162706	0.138823	0.0727258	0.144273	0.0657046	0.219355	0.0949976	0.182731	0.13033	0.0972533	0.205022	0.207014	0.129071	0.0521011	0.145934	0.0953472	0.0526669	0.118135	-0.00126778	0.0965669	0.135533	0.17059	0.172744	0.0819719	0.148951	0.129228	0.0805233	0.143783	0.194693	0.0387257	0.0833694	0.183218	0.175899	0.110992	0.0686489	0.0786633	0.0843702	0.195256	0.146653	0.198145	0.162697	0.0139897
Gamma delta T cell	0.00368967	0.016738	0.00199726	0.0343702	0.00905896	-0.00208776	0.0249041	0.0891221	0.00726276	0.0185969	0.0550289	0.0427778	-0.0139036	0.0144805	-0.0403579	-0.0316384	-0.00987058	0.00156759	-0.0197678	-0.0270568	0.0474044	0.0190081	0.013151	0.103727	0.031489	0.00364579	0.0487088	0.00853439	0.0360144	-0.00931109	0.00812426	0.0408316	-0.055648	0.0607825	-0.000883465	0.0386219	-0.000443782	0.0177307	0.044176	0.0201789	0.0513294	0.0472316	0.0270534	0.0115984	0.0406647	0.00842346	0.0218272	-0.00224929	0.0212872
GRANS	0.0569599	-0.0349802	0.0448115	-0.039658	0.0524096	-0.0376317	0.000983091	-0.0496786	0.0115392	0.0554299	-0.037148	-0.079372	0.107486	-0.039986	0.0291278	-0.0724753	0.0106278	0.0906257	0.0733495	0.0329691	0.0288125	0.020299	0.0227474	0.00860402	-0.0104601	-0.0273661	-0.00487094	0.0202503	0.0391209	0.0497231	0.0272559	0.0123357	-0.0145178	0.00927645	0.0275187	-0.0290886	0.0286948	0.0469957	0.111531	0.0481195	0.0329646	-0.0294523	0.0737435	0.0502467	-0.0169262	0.0290734	-0.0365542	0.0135705	-0.0235606
Hematopoietic cells	0.294873	0.205905	0.327932	0.308248	0.136304	0.144293	0.187272	0.111343	0.296025	0.343182	0.407692	0.0981278	0.349031	0.197771	0.389108	0.250026	0.240817	0.302018	0.355238	0.305765	0.0888187	0.255984	0.247845	0.0387667	0.278102	0.250915	0.17521	0.172317	0.108897	0.0480242	0.329684	0.310439	0.071521	0.285308	0.156412	0.240224	0.276525	0.11125	0.27192	0.253751	0.223316	0.165681	0.286619	0.182243	0.344023	0.255197	0.115482	0.239439	0.18912
Hemoglobin	-0.183656	-0.352645	-0.427285	-0.29001	-0.414713	-0.332484	-0.340752	-0.308699	-0.3608	-0.427285	-0.266451	-0.293635	-0.35004	-0.307226	-0.306207	-0.258297	-0.335089	-0.35944	-0.403273	-0.378695	-0.407351	-0.450617	-0.332031	-0.360233	-0.254106	-0.334183	-0.23168	-0.335429	-0.369747	-0.239155	-0.324669	-0.12895	-0.211519	-0.370654	-0.351399	-0.360573	-0.402934	-0.322743	-0.39829	-0.450957	-0.406331	-0.283781	-0.393986	-0.431929	-0.237116	-0.169838	-0.307113	-0.462283	-0.271775
HER2 Attractor	-0.01037	-0.161091	0.148569	0.0352988	-0.0842039	-0.172396	-0.0591508	-0.116241	-0.0717048	-0.102807	-0.05411	-0.0614433	-0.037003	-0.0415195	-0.0212742	-0.125466	0.0307738	-0.020853	-0.0248606	-0.0398664	-0.0661124	-0.183447	-0.0674662	-0.078409	-0.0903277	-0.130714	-0.139896	-0.0894485	-0.00216521	-0.0483084	0.0703543	0.0804502	-0.0444919	-0.0774731	-0.0673223	-0.0784994	-0.119732	0.0119112	-0.126702	-0.0963516	-0.14928	-0.137462	-0.079641	-0.0282777	-0.0667901	-0.0911468	-0.14703	-0.120372	-0.0387262
Histone gene cluster	0.1467	0.0859186	0.164839	0.181858	0.0618305	-0.0291525	0.0532917	0.0263377	0.143118	0.127861	0.217134	-0.0836356	0.121617	-0.0618588	-0.113885	0.110288	0.274026	0.11737	0.149322	0.22495	0.032921	0.0355817	0.126212	0.13194	0.143505	0.14828	-0.018228	0.101286	0.0903257	0.0922863	0.247744	0.21338	0.0047851	0.210769	0.105408	0.126639	-0.022498	0.0375656	0.0383261	0.1429	0.0925054	0.0618571	0.183797	0.0663791	0.196504	0.0234975	-0.103871	0.0264506	0.0794263
HOXA gene cluster	0.0990648	0.122934	0.101031	0.0860861	0.128601	0.194929	0.234175	-0.0445117	0.118295	0.130923	0.163356	0.112009	0.108785	0.160174	0.159755	0.166484	0.200984	0.109075	0.149983	0.0934688	0.17778	0.205732	0.122151	0.146936	0.208073	0.15534	0.16539	0.119279	0.0296486	0.0610794	0.0972823	0.0984502	-0.0401314	0.191585	0.17607	0.117315	0.0637306	0.0355723	0.140833	0.132371	0.192315	0.139713	0.171645	0.120996	0.125604	0.148851	0.0945201	0.160418	0.0131943
Human leukocyte antigen	-0.213034	0.0387588	-0.0895343	0.0521926	-0.14895	-0.0344969	-0.0807602	0.0223869	-0.098241	-0.111988	-0.23995	-0.182744	-0.264381	-0.208915	-0.163792	-0.111559	-0.190325	-0.152378	-0.192986	-0.13483	-0.221696	-0.140732	-0.131295	-0.201648	-0.102787	-0.136814	-0.0103613	-0.0703485	0.235977	0.353506	-0.224702	-0.285004	-0.277809	-0.198068	-0.0404389	0.0220284	-0.230275	-0.119832	-0.0869514	-0.176335	-0.125889	-0.0746401	-0.163639	-0.154412	-0.172553	-0.126854	-0.0230033	-0.146756	-0.14715
ICR	0.0311101	0.0896357	0.0855833	0.07359	0.188865	0.0752966	0.140882	0.0882096	0.036988	0.0579549	0.136121	0.213312	0.0146098	0.183114	0.0508773	0.216905	0.0228713	0.0751565	0.159201	0.0443998	0.0458965	0.00927132	-0.0865631	0.0919491	0.0768372	0.110553	0.0666994	0.0512216	-0.0432103	0.0438536	-0.0479836	0.0266189	0.0333688	-0.0193263	0.0523009	0.129274	0.0601428	-0.0910743	0.0176522	0.0691061	0.0714279	-0.0145981	0.0670451	0.0391006	-0.034033	-0.0170835	0.0814606	0.0689783	-0.0668604
iDC	0.103045	0.0786073	0.108282	0.144257	0.093415	0.087517	0.0983639	0.0520996	0.0921238	0.0717035	0.143013	0.0846569	0.107762	0.0211867	0.136808	0.0760686	0.140339	0.112966	0.178427	0.137608	0.0630088	0.0894526	0.0907995	0.0152965	0.113445	0.113317	0.0632445	0.026549	0.0425511	0.0552091	0.0948565	0.166834	0.0877607	0.106514	0.0665316	0.067622	0.0803683	0.0112931	0.101461	0.15415	0.0480019	0.0924826	0.139559	0.0988672	0.128045	0.0661456	0.0598336	0.0944016	0.0633247
IFN_21978456	-0.0389727	0.0390717	-0.0863886	-0.0438837	0.0495887	-0.0653592	0.0922159	-0.0490352	-0.0243594	0.1453	-0.0373686	0.0577824	0.000216845	0.018935	-0.0738412	-0.0445445	0.0397736	0.0715864	-0.0740696	-0.090155	-0.00884231	0.12051	0.0369744	0.0510872	0.0634942	-0.0515864	-0.0258576	0.283524	0.117169	0.174936	-0.0888111	0.0035547	0.0477233	0.0782716	0.0433009	-0.0356362	0.0452041	0.261655	0.0465686	0.00653533	-0.0159198	-0.00405117	0.136035	0.104775	0.052657	-0.024569	0.0631961	0.0166594	0.195321
IFNG_score_21050467	0.062002	0.0643324	0.063521	0.110391	0.0494597	0.0712623	0.0657115	0.10221	0.0772978	0.0709054	0.0474905	0.0755831	0.0608268	0.0644373	0.0521221	0.0798769	0.0758092	0.0440949	0.0654479	0.091204	0.0860344	0.0742727	0.0603888	0.0594986	0.0732739	0.0856716	0.0768178	0.0804493	0.101049	0.116328	0.0832447	0.090311	0.0641179	0.117068	0.054155	0.108631	0.0674664	0.114861	0.0837417	0.0654328	0.0437862	0.0767389	0.0551449	0.0491412	0.106437	0.0580151	0.100456	0.0693164	0.104907
IgG_19272155	-0.0364141	-0.0410579	-0.168366	-0.0906671	0.114566	-0.149677	-0.129743	-0.135406	-0.264413	-0.183769	-0.130083	-0.103579	-0.245951	-0.175614	-0.109129	-0.174822	-0.255012	-0.196795	-0.210273	-0.253086	-0.0884019	0.0248613	-0.286952	0.151942	-0.238136	-0.148545	0.0392457	-0.251048	-0.0319968	-0.131895	-0.0802469	-0.28027	-0.144694	-0.20982	-0.150923	-0.26917	0.110488	-0.308472	-0.163609	-0.290123	0.0119493	-0.27891	-0.228282	-0.234285	-0.260335	-0.228848	-0.110148	-0.0817193	-0.303149
IGG_Cluster_21214954	0.0185865	-0.0962069	0.0508878	0.0137432	-0.107634	0.0414024	0.0691287	0.184023	0.0803693	-0.00477815	-0.00250122	-0.0442074	-0.0206525	-0.0785949	-0.0208583	-0.125812	0.00602064	0.0301479	0.00281572	0.0565686	-0.151503	0.0424056	-0.0523223	-0.0630465	-0.0474386	0.0513287	-0.069074	0.0667389	0.0757984	0.0764756	0.0036031	0.0403591	-0.071999	0.0742583	0.00837239	-0.083046	-0.169899	0.0672792	-0.00292799	-0.0222316	-0.0614815	-0.070785	-0.00731847	-0.0439963	0.0253094	-0.0760101	0.157358	-0.0958277	0.030902
IL10 Receptor	-0.421056	-0.362046	-0.125665	-0.0394722	-0.435553	-0.409616	-0.388323	0.0154604	-0.0515913	-0.158965	0.0620116	-0.300997	-0.378016	-0.438385	-0.459792	-0.220014	-0.0306377	-0.309605	-0.41324	0.37156	-0.400782	-0.298052	-0.0666553	-0.187281	-0.231	0.0215766	-0.329426	-0.399422	-0.104485	-0.361706	-0.0869294	-0.303262	-0.295447	-0.185355	-0.2532	0.178106	-0.365443	-0.174935	-0.298618	-0.223751	-0.382773	-0.322517	-0.377902	-0.38685	0.199739	-0.133028	-0.158285	-0.269396	0.266565
IL12_score_21050467	0.154275	0.0795703	0.136503	0.113783	0.0798352	0.0750509	0.121608	0.0750691	0.115783	0.130921	0.158818	0.125359	0.150077	0.084406	0.10404	0.0960318	0.140893	0.120702	0.141328	0.124494	0.0830851	0.104876	0.112811	0.0860596	0.136099	0.119082	0.0670011	0.11558	0.125058	0.119469	0.142907	0.157886	0.0939443	0.129612	0.110374	0.0704382	0.0960881	0.131272	0.109379	0.112668	0.0744483	0.102097	0.143333	0.154618	0.121287	0.0826246	0.127144	0.0935204	0.11333
IL13_score_21050467	0.0773244	0.134482	0.0292972	-0.0166048	0.075598	-0.0667766	0.161682	0.0436601	0.06889	0.0624304	0.0112404	0.139095	0.0466295	-0.0132095	-0.0290138	-0.0633732	-0.0129121	0.0851815	-0.0329482	0.0164054	0.134539	0.174298	0.0910501	0.0890137	0.0997626	-0.00475725	0.1306	0.1716	0.119486	0.0125393	-0.0135114	-0.0175522	0.0867439	0.073676	-0.043217	0.097222	0.0985842	0.145397	0.0771216	0.0955957	0.0696016	0.0308996	0.0883146	0.157102	0.0411855	0.123402	0.0326403	0.0806484	0.0591417
IL2 Receptor	0.206988	-0.0708461	0.205629	0.222052	-0.192944	0.109016	-0.0937252	-0.0910069	-0.0767358	0.0321101	0.161004	-0.0369804	0.0521577	-0.434647	0.120795	-0.30077	0.0390191	0.160211	0.0526107	0.176974	-0.371107	0.290463	0.146279	-0.076849	0.0336958	-0.0686941	-0.399762	0.143561	0.239495	0.172217	0.273474	0.113546	-0.262601	0.155001	-0.0423038	-0.265998	-0.315494	0.21469	0.227942	0.145826	-0.228055	-0.26951	0.0420772	-0.319912	0.191811	-0.372013	0.277891	-0.0651829	0.222732
IL2_score_21050467	0.0602756	0.0542443	0.0349903	0.0501794	0.0232208	0.033699	0.0639543	0.0698181	0.013222	0.0148039	0.0459093	0.02228	0.0182547	0.0271698	0.0507488	0.0588974	0.0655565	0.0562855	0.04105	0.0382549	0.0848668	0.0759754	0.0592065	0.0064928	0.116168	0.0535727	0.0691029	0.0874969	0.0621495	0.0950066	0.0190148	-0.00415252	0.0311458	0.0638549	0.0828531	0.0788103	0.044819	0.0916462	0.092872	0.0482995	0.0297387	0.0805401	0.0313883	0.0644022	0.0836327	-0.00604099	0.148026	0.0806946	0.0999047
IL4_score_21050467	0.0459483	-0.0290955	0.0106834	0.0230205	0.0105638	0.0370273	0.0258573	0.0910856	-0.0607339	0.0581744	0.0689211	-0.0265603	-0.0198718	-0.0400329	0.04437	0.00409743	0.000542326	0.0486187	0.0328449	0.0358574	0.0351994	0.0967709	0.0194256	-0.0660523	0.0656555	0.000187497	0.00296109	0.0699529	0.0605444	0.0468837	0.00767554	0.0357223	0.066173	0.00817883	0.0111739	-0.00880772	-0.00116722	0.0825019	0.0828439	0.0535947	0.00840778	-0.0312141	0.0105767	-0.0639208	0.0403693	0.000166931	0.191633	0.0541157	0.0937393
IL7 Receptor	0.0493261	-0.151263	-0.349926	-0.226923	-0.327614	-0.355023	0.0428701	0.0693737	0.361819	0.110488	0.218881	-0.161343	0.157039	-0.369861	0.356949	-0.0453619	0.204383	0.054876	-0.147865	0.393419	-0.217409	0.0418507	0.310964	0.30179	-0.0191981	-0.044569	-0.334523	-0.0459282	-0.041964	-0.264639	0.353551	-0.265092	-0.111281	0.227376	0.0138747	-0.182297	0.0103636	-0.0831918	0.176294	0.237456	-0.335542	-0.230207	-0.0959905	-0.38753	0.427172	-0.0579341	-0.302356	0.16644	0.439291
IL8	-0.488301	-0.0859792	-0.46573	-0.493521	-0.367529	-0.486532	0.0434723	-0.297802	-0.357264	-0.362609	-0.409506	-0.0963099	-0.155956	-0.467072	-0.425164	-0.167599	-0.0718297	-0.131443	-0.45213	0.0981656	-0.395413	-0.024513	0.420965	-0.269733	-0.351013	-0.287984	0.104282	-0.0635666	0.120907	0.0737561	-0.1558	-0.338965	-0.332539	-0.403233	-0.273931	0.251901	-0.373684	-0.0699493	-0.033304	-0.067796	-0.470499	-0.121319	-0.247122	-0.0146421	0.264181	0.198561	-0.384303	0.0351838	-0.0650932
Immature B cell	0.0554966	0.0504757	0.065007	0.099769	0.00951149	-0.0105631	0.0787113	0.0171188	0.121835	-0.00802291	0.192208	0.045744	0.141927	0.033132	0.0407362	0.0441617	0.0821731	0.0971939	0.15243	0.0310661	0.0556196	0.0237702	0.140529	0.116331	0.0245955	-0.0127494	0.0379516	0.0729591	0.0256996	-0.00485051	0.0921348	0.0273038	0.0454358	0.0209481	0.109777	0.00743474	0.0613949	0.0201927	0.0195203	0.0528696	0.0608489	0.0428843	0.12583	0.136451	0.086998	0.0842779	-0.00179979	0.100449	0.00183971
Immature dendritic cell	0.134232	0.150785	0.131884	0.0976589	0.149264	0.0923971	0.135754	0.0775606	0.128587	0.124076	0.088591	0.0890647	0.142057	0.0163614	0.10961	0.0894175	0.15441	0.125169	0.104066	0.102595	0.136246	0.0987677	0.119551	0.147399	0.106711	0.0893152	0.111344	0.121656	0.124116	0.123395	0.173474	0.118285	0.10039	0.131786	0.102978	0.118873	0.140487	0.115143	0.103891	0.163143	0.103668	0.100505	0.143229	0.181538	0.147146	0.121222	0.111934	0.118423	0.101625
Immune_4	-0.033882	-0.0532038	-0.0599664	-0.12615	0.0135619	-0.156011	-0.0412477	-0.0231311	-0.107768	-0.0409958	-0.0690521	0.0414207	-0.0293187	-0.0459307	-0.0301505	-0.0394797	0.0203914	0.0498069	-0.0983127	-0.0743835	-0.0309168	-0.0320057	-0.0309058	-0.0305971	-0.0485464	-0.0301236	-0.119226	-0.0455474	-0.0796146	-0.131611	-0.0335245	-0.158601	-0.034486	-0.0526883	-0.0914048	-0.114357	-0.00195531	-0.0422653	-0.100263	-0.0653633	-0.126452	-0.106963	-0.0659936	-0.0309634	-0.0724787	-0.0454262	-0.0360895	-0.0678206	-0.0231851
Immune_cell_Cluster_21214954	0.0216015	0.0259154	0.049792	0.0322242	0.0473997	0.0121744	0.0760525	0.00537864	0.0592421	0.0700526	0.0521009	0.0722624	0.0633956	0.000690658	0.0508999	0.0717495	0.0236292	0.0582872	0.0517795	0.0501235	0.0548057	-0.00804146	0.0342902	0.038162	0.0292065	0.0496986	-0.00954644	0.0410937	0.0214138	0.00865574	0.0623196	0.0397485	0.0319859	0.0248119	0.0433653	0.0498048	0.0388343	0.0344221	0.0352851	0.064971	0.0393501	0.00830923	0.0462068	0.0304219	0.0363481	0.0183592	0.0523227	0.0535846	0.0128002
Immune_IFN	-0.0676795	0.210873	0.103399	0.0351924	0.028866	-0.0158159	0.178758	0.0998856	0.0336592	0.201588	-0.0236821	0.12964	-0.0178958	-0.0799302	-0.00152381	0.022078	-0.010329	0.0737518	0.0140589	-0.129841	0.0206837	0.193007	0.0966972	0.0560883	0.0929162	-0.0273198	0.0421482	0.302765	0.12795	0.172721	-0.0481018	0.0536516	0.075053	-0.0309642	0.138483	0.0298239	-0.146206	0.216182	0.158533	0.0932462	0.0365398	-0.0247778	0.162391	0.0812672	0.0541902	0.149728	0.0862997	0.0480967	0.154272
Immune_INF	0.132024	-0.0188782	0.146696	0.112681	0.152404	-0.119534	0.211401	0.0555202	0.135285	0.150691	0.204542	0.118725	0.177051	0.0903717	0.0262831	0.116558	0.107174	0.132756	0.160478	0.193056	0.0183102	0.0274921	0.0356898	0.12495	0.0564719	0.140386	0.111095	0.11569	0.190337	0.147499	0.0554599	0.0463396	-0.0270271	0.0728168	0.00858272	0.0804265	0.0634033	0.093462	0.0942852	0.155457	0.0794579	-0.167505	0.189067	0.0497887	0.121499	-0.0185336	-0.0448722	0.0513739	0.162879
Interferon_19272155	-0.0613633	0.0497809	-0.0693842	-0.117541	0.0967673	-0.00984834	0.109881	-0.0654847	-0.00685914	0.121962	-0.0557656	0.0336563	-0.0101491	0.0448202	-0.0687534	-0.0335096	-0.0408717	0.0393211	-0.0970334	-0.150522	-0.00254113	0.10899	0.0546109	0.0975567	0.0823523	-0.0321427	-0.0334147	0.284986	0.0897509	0.147953	-0.127686	-0.0854773	0.0841309	0.0157786	0.0168064	-0.0427665	0.0807242	0.243415	0.0611033	0.0215934	0.0201349	0.0321839	0.104693	0.120654	0.0549641	0.0167835	0.0653719	0.0421893	0.149578
Interferon_Cluster_21214954	-0.0660058	0.0337595	-0.0103185	-0.0303664	0.0329158	-0.0788043	0.0151729	0.0192099	-0.0263721	0.0770959	-0.0649503	-0.0330249	-0.00980842	-0.0383421	-0.0895014	-0.0910716	-0.0392011	-0.00472255	-0.055629	-0.0536072	0.00492661	0.0207464	0.00753103	0.0483533	-0.00806352	-0.0241089	-0.0504022	0.112968	0.0688474	0.110451	-0.0174622	0.00899449	0.000247381	-0.00716375	0.0179284	-0.046609	-0.00588898	0.125986	0.0536269	0.00333131	-0.00164697	-0.069975	0.0407099	0.00634582	0.00311215	-0.0373126	0.0485888	-0.0479136	0.059892
LCK	0.30111	0.116718	0.269396	0.478593	0.412108	0.000622947	-0.0801337	-0.131102	0.0686941	-0.260222	0.28514	0.450164	0.388436	0.439291	0.470099	0.486408	0.302582	0.322856	0.443255	0.431929	0.173689	0.0466078	-0.0485332	-0.0423038	-0.240741	-0.0378865	0.0291653	-0.18241	-0.16644	-0.111054	-0.0264469	0.164515	0.174029	0.211066	0.383905	0.375297	0.256371	0.33826	0.126232	0.0769623	-0.0959905	0.267358	-0.0705063	0.300204	0.159191	-0.176974	0.0261071	0.327274	0.194756
LCK_19272155	0.028765	0.0061759	0.086899	0.0843285	0.0341646	-0.025169	0.00165736	-0.0328501	0.0500817	0.0343805	0.0995171	0.0608344	0.0736683	0.0406341	0.00695559	0.0540342	0.0380851	0.0787073	0.0565622	0.045629	0.0577246	-0.00237652	-0.00783833	0.0144381	0.00923782	0.0352686	-0.0253969	0.0229738	-0.00607056	-0.0152257	0.023766	0.0513076	0.0106504	0.0371102	0.0105039	-0.00753851	0.0482228	-0.021567	-0.00406984	0.0313087	0.0246928	-0.0524439	0.032416	0.010117	0.0762237	-0.0411633	0.0270117	-0.0116793	0.0373962
Leucocytes	0.208012	0.0483035	0.0846979	0.0484034	0.0379599	0.0722818	0.0481404	0.267355	0.105084	0.157378	0.106215	-0.024093	0.142952	0.0570934	0.05917	0.106362	-0.0490544	0.180946	0.222538	0.20201	0.0143607	-0.0311461	-0.0254593	-0.096309	0.00159119	-0.0423279	0.0359163	0.173027	0.146962	0.203259	0.144496	-0.0583839	0.0211857	0.171124	-0.00320382	-0.131763	0.029508	0.164001	-0.0489489	0.0762243	0.0870619	0.00358886	0.121237	0.0921866	0.106231	-0.0258297	0.193279	0.0417174	0.0973972
LYM Attractor	-0.00879788	-0.0345558	0.0315763	0.0653398	-0.0611907	-0.160161	-0.0541799	-0.0982046	0.0600702	0.13032	0.0550974	0.0379126	-0.0140657	-0.0864269	0.0217157	-0.0791576	-0.0896335	0.076746	0.01392	0.0441484	0.0828898	-0.133336	-0.0263975	0.0413942	0.0181816	0.00427572	-0.10735	0.0575064	-0.016605	-0.000878423	0.0059306	-0.135344	0.0236198	-0.0101659	-0.0529105	-0.0989415	0.0529101	-0.0279171	-0.0531536	-0.0666402	0.026504	-0.125166	0.0734266	-0.0563032	0.0509437	-0.150386	-0.0271133	-0.0670932	0.0405762
Lymphocypte-Specific Attractor	0.000270371	-0.119362	-0.0393208	0.118298	-0.118519	-0.176415	-0.103345	-0.0492973	-0.0294654	-0.0518913	0.00685834	0.0271419	-0.0503699	-0.16153	-0.0811027	-0.205453	-0.152064	0.0287163	-0.0962789	-0.067739	0.0651282	-0.163054	0.00566083	-0.166461	0.0637962	-0.00314158	-0.144757	-0.0138475	0.0360335	-0.0156941	-0.103568	-0.0885735	-0.205046	-0.105601	-0.142525	-0.0756853	0.00847864	0.0173785	-0.0162468	-0.179695	-0.0450438	-0.134566	0.0455691	-0.125687	-0.0149133	-0.178593	-0.0381119	-0.134073	-0.00723272
Lymphocytes	0.0507029	0.152389	0.13163	0.0740912	0.127934	0.0809901	0.160549	0.071194	0.113268	0.108828	0.0540101	0.131106	0.0905362	0.162296	0.130449	0.162133	0.0632476	0.0933957	0.083104	0.0696285	0.117241	0.0195724	0.0435075	0.155487	0.0719924	0.0628279	0.126223	0.103491	0.042377	0.108042	0.0700042	0.0582988	0.128297	0.0800987	0.0993291	0.0716649	0.147233	0.0337185	0.0552044	0.0873642	0.12027	0.0759436	0.112649	0.121827	0.0968914	0.0674165	0.0526367	0.0755745	0.0318943
Lymphoid cell markers	-0.155508	-0.239471	-0.144374	-0.0769135	-0.287706	-0.168689	-0.0741516	-0.349866	-0.196571	-0.416108	0.0193429	-0.24125	-0.278944	-0.00103134	-0.217549	-0.0404513	-0.182536	-0.0674207	-0.0330235	-0.247489	-0.267255	-0.303383	-0.287839	-0.318889	-0.226323	-0.113153	-0.231708	-0.336127	-0.326041	-0.396387	-0.150219	-0.0892557	-0.108203	-0.297274	-0.281416	-0.145799	-0.35755	-0.158	-0.322228	-0.181015	-0.201826	-0.203869	-0.287603	-0.235701	-0.298267	-0.166831	-0.402902	-0.346806	-0.368147
LYMPHS	-0.366463	-0.373485	-0.247763	-0.00866463	-0.359214	-0.336675	-0.284347	0.12861	-0.226017	-0.313003	-0.402934	-0.425813	-0.400668	-0.41947	-0.426152	-0.385944	-0.253879	-0.255578	-0.333956	-0.383792	-0.394892	-0.262034	-0.262147	-0.442462	-0.356269	-0.423774	-0.383339	-0.158172	-0.323989	-0.37677	-0.259542	-0.0595198	-0.437479	-0.414147	-0.447446	-0.345849	-0.455714	-0.218541	-0.345509	-0.264526	-0.452656	-0.385151	-0.253539	-0.29001	-0.169498	-0.337014	-0.367935	-0.209027	-0.277551
Macrophage	0.112634	0.0589158	0.142538	0.0844158	0.120985	0.173498	0.123732	0.0878346	0.144613	0.128434	0.171462	0.074978	0.127725	0.087046	0.121751	0.0482837	0.107391	0.16042	0.148268	0.1253	0.112271	0.106952	0.106241	0.114314	0.149502	0.0920614	0.0727186	0.14261	0.181471	0.179993	0.123906	0.140416	0.0932791	0.156645	0.119599	0.116812	0.0842031	0.137435	0.100157	0.107894	0.104268	0.140392	0.151863	0.0857332	0.108709	0.11098	0.0737909	0.083135	0.127537
Macrophages M0	-0.00777358	0.0561819	0.035018	-0.0177545	0.0461024	0.0566147	0.0957517	0.0173149	0.0893807	0.117757	0.0390464	0.0357931	0.125918	-0.0218025	0.106707	0.0181675	0.0340855	0.135666	0.0793406	0.0119744	0.0587361	0.108442	0.0547253	0.0619586	0.133963	0.026589	-0.0182813	0.0844402	0.127955	0.118933	0.0364445	0.0115301	-0.000488832	0.0316149	0.059742	0.0188327	0.0424498	0.131799	0.124047	0.123895	0.114002	-0.0175283	0.171224	0.108077	0.0547466	0.0827369	0.0544326	0.0717367	0.107575
Macrophages M1	0.0337526	-0.0217393	0.0427379	0.00645173	0.0291562	-0.0307193	0.0745788	0.0436515	0.0570168	0.0631606	0.0493612	0.016537	0.0547911	-0.0453684	-0.00495172	0.0147514	0.0463674	0.0822895	0.0207145	0.0481332	-0.00356709	0.0312493	0.04038	0.0343284	0.0648687	0.0214062	-0.059958	0.0440633	0.0501938	0.0199609	0.0647944	0.0115383	-0.0352907	0.007039	0.0091939	0.0217927	-0.0102118	0.110521	0.0454892	0.0957519	0.00918105	-0.087619	0.0503325	0.0297628	0.0489773	-0.0199582	0.0444086	0.0526726	0.0890456
Macrophages M2	0.118419	0.0222663	0.109997	0.119465	0.0725227	0.125473	0.116987	0.0722524	0.136045	0.123711	0.201965	0.0763466	0.118094	0.0126084	0.10982	0.0485368	0.126133	0.138435	0.129579	0.107956	0.0832491	0.116927	0.100347	0.0789494	0.132182	0.09733	0.0874873	0.132931	0.154439	0.10183	0.163227	0.191162	0.0539916	0.133002	0.0703549	0.0951454	0.0526892	0.119099	0.118912	0.134421	0.0727401	0.118257	0.112789	0.080337	0.120891	0.104787	0.0985537	0.108081	0.171945
MacTh1_cluster	0.0396605	0.0141624	0.07383	0.0664379	0.024459	0.00990775	0.039486	0.0236866	0.0442228	0.0602449	0.0575835	0.0434543	0.0387562	-0.0205527	0.0494129	0.017672	0.0123539	0.0617202	0.0297697	0.0417806	0.0545773	0.0226124	0.0158339	0.0132946	0.0610789	0.0313921	0.0073702	0.0617688	0.0645995	0.058869	0.030115	0.0519273	0.0324556	0.0597708	0.0160805	0.0081104	0.0212882	0.0707275	0.024431	0.0316087	0.0418643	0.00352177	0.0429688	0.0202703	0.0697153	0.0151783	0.0445265	0.00638119	0.0810168
Mast cell	0.0338909	-0.0105664	0.115983	-0.0049211	0.131719	0.0596177	0.0920052	0.0310955	0.0683236	-0.0649886	-0.0814651	-0.00264857	0.0503613	0.0394467	0.00825995	0.039447	0.115281	0.139617	0.0883669	0.0473941	0.111755	-0.0346654	0.0867497	-0.0217926	0.0456149	-0.00269511	0.00639232	-0.0739476	-0.0159965	0.0161166	0.0917555	0.0204769	0.0926539	0.0738845	-0.00508931	0.0178673	0.0278024	0.0207204	0.0668376	0.136901	-0.00123384	0.019571	0.0162828	0.0945344	0.0698702	0.0865572	-0.0256921	0.0840348	0.0361673
Mast cells activated	0.0112165	-0.00152101	0.0827459	0.010284	0.0763588	-0.0459927	0.0875106	-0.0364092	0.103709	0.0658923	0.0203713	0.0213829	0.0606239	-0.0130497	0.0134818	0.0144858	0.0709934	0.119541	0.0631096	0.0764055	0.0838034	0.0531889	0.0902235	0.0661507	0.0183986	0.0698374	0.0145566	0.0228512	0.0128057	0.0423342	0.0876175	0.0120958	0.0397288	0.0184471	0.016721	-0.0149239	0.0291656	0.0163689	0.0471132	0.0938402	-0.0101958	-0.0208988	0.0898147	0.0971918	0.0923853	0.0453996	-0.00726198	0.0891031	0.0641956
Mast cells resting	0.0154086	0.033285	0.0227796	-0.0143585	0.0419444	0.0410461	0.0567188	-0.00226491	0.0607997	0.0788995	-4.76968e-06	0.0115438	0.0403828	-0.0268525	-0.0142895	-0.016811	0.0183296	0.0740642	0.024664	0.0371061	0.0904649	0.0936164	0.0582227	0.0266933	0.0878764	0.0069203	-0.00417956	0.030445	0.0150707	0.0470785	0.0512812	0.00980998	0.010888	-0.019875	0.0553542	0.000724809	-0.0292094	0.0435665	0.0709717	0.0917055	0.0306043	0.0075295	0.0648755	0.0730831	0.0786207	0.0377255	0.0155278	0.0758271	0.0726886
MCD3_CD8_21214954	0.0565483	0.0622918	0.0516523	0.0483499	0.0520226	0.037707	0.0533919	0.0290452	0.0473655	0.0463759	0.0520235	0.0552773	0.0687089	0.0620763	0.0800105	0.0494254	0.0127329	0.0320798	0.0403308	0.00826747	0.0528729	0.0272311	0.0490601	0.034462	0.0367794	0.0545631	0.0424912	0.0343123	0.00492294	-0.00456018	0.00923996	0.017517	0.0604048	-0.00582782	0.0358531	0.0158264	0.0834927	0.032564	0.036982	0.0521557	0.0443483	0.0657387	0.0410546	0.0609192	0.00261371	0.0508079	0.0560737	0.0370665	-0.0120418
MDACC_FNA_20805453	0.106223	-0.0269735	0.0440586	0.0751355	0.0667568	-0.109986	-0.0235374	-0.0707004	-0.0221965	-0.0836367	-0.018092	-0.0314388	-0.0250616	0.128261	0.0154121	-0.000211666	-0.191188	-0.00789185	-0.0253925	0.0140901	0.102512	-0.135969	0.0371802	0.0107261	-0.0257903	-0.0582329	0.156917	-0.105157	-0.0912959	-0.0781298	-0.0753721	-0.0345111	-0.0393398	-0.142605	-0.0772416	0.0316894	0.17938	-0.3119	-0.0819232	-0.151471	0.0700086	0.103029	-0.0799715	-0.300554	-0.0268448	-0.0749466	-0.0876886	-0.17289	-0.0962355
MDSC	-0.10543	0.00634891	-0.0681543	-0.0837033	0.00613695	-0.0381008	-0.00491882	-0.0245174	-0.0884293	0.000347522	-0.100517	-0.0574605	-0.054707	-0.0136388	-0.0715841	-0.0420013	-0.136996	-0.0414189	-0.0672641	-0.131432	0.0201198	0.0286958	-0.0550657	-0.0478515	-0.0517549	-0.0479098	0.0104626	0.0698915	-0.00707177	-0.0190512	-0.134727	-0.082567	-0.0356966	-0.187305	-0.00397739	-0.0118751	-0.00506246	0.00689231	0.0144431	-0.0379192	-0.0608847	-0.0318556	0.000767451	-0.0232691	-0.0604651	0.0152973	0.0541637	-0.0118782	-0.0685469
Memory B cell	-0.00731451	-0.0280087	0.00140253	-0.0540181	0.180597	-0.0851377	0.00645229	-0.0858755	0.0234652	0.0190689	0.0207042	-0.0341852	-0.00950609	-0.0574986	0.000250399	-0.112892	0.0392073	0.0642235	0.0493177	0.0803798	0.0796845	-0.0166705	0.0393568	0.0188536	0.0386763	-0.0119924	0.0209156	0.0122696	0.041238	0.100327	0.0376446	-0.0659177	0.0799651	0.0130877	-0.0368396	-0.0659272	0.108703	0.0122898	0.00371365	0.0719415	-0.0499016	-0.0247001	0.0447172	0.121949	0.0136242	-0.0100368	0.0209206	0.07214	0.0806203
MES Attractor	0.182089	0.18501	0.246324	0.111634	0.228354	0.0664862	0.155211	0.000337565	0.167044	0.130626	0.13861	0.073031	0.148675	0.183091	0.0643909	0.0495461	0.19295	0.170654	0.143089	0.115335	0.215872	0.15613	0.185145	0.137262	0.195425	0.158083	0.148722	0.2369	0.187086	0.17942	0.260409	0.253047	0.239047	0.156288	0.179145	0.127265	0.242172	0.211551	0.193813	0.214473	0.15376	0.200636	0.126412	0.220087	0.209484	0.213988	0.128994	0.195952	0.183928
Mesenchymal Transition Attractor	0.307616	0.215757	0.330383	0.117012	0.306199	0.146192	0.231753	0.075261	0.255063	0.25029	0.128367	0.16029	0.26226	0.0706133	0.231174	0.155769	0.158758	0.339386	0.239096	0.249313	0.243637	0.214645	0.237736	0.214356	0.206021	0.199326	0.092237	0.264284	0.188902	0.154016	0.350683	0.201682	0.276814	0.254591	0.203718	0.0942205	0.192046	0.199473	0.215271	0.309261	0.151033	0.130249	0.247049	0.318081	0.325293	0.228591	0.171538	0.299571	0.209003
MHC class I	0.0404932	0.158275	0.169954	0.0807734	0.147068	0.18749	0.1107	0.131395	0.0787282	0.0859218	-0.00104122	0.161093	0.160421	0.173468	0.050872	0.0343552	0.0769288	0.0581853	0.173226	0.140678	0.127564	0.0874329	0.0912024	0.139549	0.0444364	0.109467	0.127661	0.0670828	0.134514	0.145194	0.039338	0.0553772	0.0954199	0.0519312	0.14515	0.106438	0.0854547	0.126055	0.119215	0.0760658	0.150064	0.095136	0.112255	0.109615	0.078581	0.121784	0.140657	0.0971909	0.0973461
MHC class II	0.00882192	-0.0559909	0.0272207	0.104845	-0.118214	-0.047713	-0.070679	-0.094433	0.0375268	0.042561	0.057734	-0.143186	0.0153423	-0.197177	-0.114837	-0.185345	0.039639	0.0980765	0.0516103	-0.16452	0.0171778	0.0190444	-0.00954186	-0.115902	0.0454649	-0.0728331	-0.00301059	-0.0460829	0.0059733	-0.0170995	-0.0329809	-0.0645237	-0.0907371	-0.0726292	0.0297934	-0.0966558	-0.00688616	0.104012	0.0418417	0.0984814	0.0571984	-0.101541	0.115005	0.00973965	0.0899801	-0.047497	-0.0624407	-0.0214204	0.0194102
MHC1_21978456	0.0404932	0.158275	0.169954	0.0807734	0.147068	0.18749	0.1107	0.131395	0.0787282	0.0859218	-0.00104122	0.161093	0.160421	0.173468	0.050872	0.0343552	0.0769288	0.0581853	0.173226	0.140678	0.127564	0.0874329	0.0912024	0.139549	0.0444364	0.109467	0.127661	0.0670828	0.134514	0.145194	0.039338	0.0553772	0.0954199	0.0519312	0.14515	0.106438	0.0854547	0.126055	0.119215	0.0760658	0.150064	0.095136	0.112255	0.109615	0.078581	0.121784	0.140657	0.0971909	0.0973461
MHC2_21978456	-0.00779075	-0.0759069	0.00761944	0.0830392	-0.129666	-0.0820524	-0.0612195	-0.0637821	-0.011892	-0.00464632	0.0194735	-0.0415759	-0.0910896	-0.254031	-0.200361	-0.173666	-0.036374	0.042847	-0.0547696	-0.0432763	0.0101948	0.000879516	-0.103203	-0.171876	-0.0767486	-0.0688058	-0.113539	-0.0809633	-0.00783142	-0.0517681	-0.0063597	-0.0681085	-0.192736	0.0376902	-0.0500426	-0.121309	-0.125976	0.0312347	-0.0708306	0.0114693	-0.0047495	-0.121725	0.0210472	-0.0898329	0.106162	-0.0612336	-0.0257966	-0.0609955	0.0197188
Minterferon_Cluster_21214954	0.0180014	0.094586	0.0788301	-0.0166247	0.133719	0.0260147	0.14842	0.0931246	0.0648633	0.102505	0.0120143	0.122356	0.0340218	0.0829962	0.00474676	0.10011	0.00966878	0.0857465	0.0619663	0.0233746	0.0808864	0.0623216	0.0712003	0.0993125	0.0813125	0.0215949	0.0612646	0.109324	0.0874591	0.142455	0.00761396	0.00599235	0.0774691	0.00435746	0.0870364	0.0847688	0.0504158	0.0927395	0.0700139	0.0943323	0.0413531	0.0167262	0.0864764	0.115927	0.0257997	0.0398431	0.103595	0.0628458	0.0722185
MITO1	0.0615408	0.0456822	0.0516983	0.0444388	0.0264547	0.0520122	0.0592859	0.0582649	0.0626874	0.0641094	0.0179106	0.0766905	0.0339601	-0.0375046	0.0951492	0.0252875	0.0164407	0.0432338	0.0473043	0.0830672	0.0139805	0.0331102	0.0186082	0.00900199	0.0907313	0.0210892	0.00613202	0.0197451	0.0404454	-0.00597913	0.0888663	0.0455956	0.0166773	0.0508461	0.00576898	-0.00232664	0.020511	0.0603863	0.026624	0.036346	-0.0111177	-0.0129781	0.0291753	0.020136	0.105115	0.028315	0.0616771	0.0248561	0.0671152
MITO2	-0.033402	0.00710542	-0.0252713	0.0163032	9.8527e-05	0.00347085	0.00160525	0.00766597	-0.0129107	-0.00419903	-0.00571693	-0.0284583	-0.0531548	-0.0138609	-0.0110206	0.0130584	-0.000620541	-0.000710485	-0.0417009	0.000896867	-0.0215876	0.0019278	-0.000273978	0.00509169	-0.0129273	-0.00150648	-0.0146748	-0.0284727	-0.0279803	-0.0323035	-0.0211155	0.00210354	-0.0105729	-0.0235245	-0.0210563	-0.0278779	0.00586751	-0.0429741	-0.0258922	-0.0261431	-0.0324408	-0.00250703	-0.0216165	-0.023095	-0.0169249	-0.0007989	-0.00754653	-0.0058501	-0.0142316
Mitotic CIN Attractor	-0.102471	0.216161	0.184125	0.262029	-0.026679	0.108633	0.0273624	-0.0862931	0.0985644	0.0828874	0.250958	0.111435	0.178617	0.154763	0.128984	0.261076	0.100617	0.0448339	0.191804	0.0664684	0.120873	-0.0250948	0.0784275	0.0602072	0.0846634	-0.00223846	0.011468	-0.0295066	-0.160716	-0.141919	0.0927999	0.155493	-0.117881	0.0853972	0.139217	0.115673	0.0510298	-0.131079	0.128435	0.112965	0.0975099	0.0548033	0.159046	-0.0591701	0.10904	-0.0770312	0.0185093	0.0774235	0.0348663
Monocyte	-0.117878	-0.0826657	-0.0567579	-0.0940051	-0.0613968	0.0123661	-0.0580863	-0.0324657	-0.0758404	-0.0448129	-0.0453842	-0.0356001	-0.031758	-0.0671592	-0.0517419	-0.0212682	-0.106021	-0.0402588	-0.060258	-0.0872005	-0.0533791	-0.0709683	-0.116434	-0.0321461	-0.108236	0.0109694	-0.0836759	-0.0583109	-0.0173544	-0.0107751	-0.0706542	-0.0376737	-0.0365714	-0.0557553	-0.066326	-0.0885166	-0.0727844	-0.0599431	-0.0547181	-0.0362552	-0.0746761	-0.0628114	-0.0422161	-0.0554255	-0.0939002	-0.0680456	-0.0785015	-0.104609	-0.111009
Monocyte myeloid dendritic cells	0.348567	0.174369	0.264413	0.334183	0.223865	0.245498	0.112753	0.163042	0.246517	0.173236	0.248103	0.186488	0.191471	0.166893	0.0646166	0.256598	0.235304	0.221939	0.206422	0.16089	0.120229	0.157266	0.162816	0.226696	0.176521	0.144354	0.105958	0.244478	0.355136	0.273134	0.262261	0.213331	0.138238	0.307113	0.221826	0.161683	0.172103	0.331804	0.143448	0.217748	0.298392	0.216729	0.20982	0.13937	0.29103	0.0978027	0.171764	0.212765	0.315155
Monocytes	0.0475486	-0.0180272	0.0845431	0.0490768	0.05156	0.0516498	0.021463	-0.00174694	0.058201	0.051529	0.0327035	0.0225827	0.0806572	-0.007633	0.080643	0.0314806	0.0353535	0.0812585	0.0928159	0.0602882	0.0116104	0.0580509	-0.0169726	0.0124253	0.018414	0.0340889	-0.00872038	0.0688442	0.0860672	0.0559201	0.0259527	0.0368806	0.00287866	0.0350741	0.0797102	0.0229771	0.00234655	0.0685457	0.0375159	0.0653235	0.0348121	-0.00610111	0.0483911	0.000808889	0.042852	0.020372	0.0370504	0.0332997	0.048265
MProliferation	0.044316	0.0378314	0.0757312	0.0154745	0.0636587	0.0562085	0.0253763	0.0486593	0.035167	0.0605136	0.0652382	0.0329409	0.086892	0.0419995	0.0722845	0.0719809	0.0566844	0.0550569	0.0692779	0.0329206	0.0774252	0.045046	0.0548921	0.0528211	0.0638732	0.0482438	0.0438131	0.0521078	0.0421795	0.0329319	0.0486526	0.0501534	0.0525923	0.0264974	0.0445067	0.0326361	0.0695681	0.0527226	0.0774296	0.0646032	0.070824	0.0291792	0.0531329	0.0757825	0.0517409	0.0342043	0.0454608	0.0581138	0.0653704
MProtocadherin	0.0910696	0.0964786	0.132682	0.101749	0.131962	0.143566	0.133545	0.150341	0.131595	0.156043	0.11515	0.145238	0.147613	0.104359	0.126532	0.114823	0.0907173	0.128241	0.146107	0.129003	0.165695	0.148683	0.134605	0.145972	0.151969	0.131204	0.1224	0.146715	0.191356	0.150776	0.127063	0.156741	0.1261	0.142592	0.137217	0.140358	0.157025	0.17211	0.167344	0.149031	0.165831	0.135504	0.149912	0.106497	0.129635	0.131971	0.132293	0.128414	0.146879
Natural killer cell	0.0955856	0.0554679	0.095512	0.0880293	0.109198	0.0341399	0.0584419	0.0355115	0.0769734	0.0525086	0.0438522	0.0864103	0.0841207	0.083016	0.0987917	0.0811038	0.0905014	0.0728875	0.109643	0.0788701	0.0775088	0.0480534	0.0859493	0.0146624	0.0558745	0.0819435	0.0826191	0.0867604	0.132019	0.0790586	0.0902955	0.0586518	0.0871965	0.0445884	0.0556678	0.0958683	0.0510033	0.105712	0.102234	0.0538497	0.0497768	0.0996001	0.0476385	0.0905466	0.106087	0.0652295	0.089914	0.0817647	0.116511
Natural killer T cell	0.0820922	0.0677047	0.0771282	0.0443507	0.0750811	0.0716789	0.0391194	0.114202	0.0493155	0.0755493	0.065695	0.0581677	0.0668694	0.0719962	0.0580523	0.0686197	0.0270908	0.0804511	0.0624942	0.0760013	0.0780026	0.0940207	0.114494	0.0941823	0.0808505	0.0718481	0.0696437	0.0757269	0.12163	0.134558	0.0408742	0.0384763	0.0684285	0.0687022	0.0695232	0.0696945	0.0562507	0.0631577	0.0947092	0.0680069	0.100708	0.0484865	0.0921127	0.123204	0.0818641	0.106925	0.0780756	0.0819629	0.0324538
Neutrophil	0.254601	0.241286	0.3009	0.182736	0.193512	0.215563	0.181325	0.0764255	0.256449	0.214431	0.203945	0.15042	0.243973	0.232511	0.239092	0.197283	0.174616	0.267437	0.245629	0.203272	0.188967	0.197703	0.203669	0.220071	0.17136	0.199555	0.219219	0.228685	0.196127	0.22795	0.221984	0.203129	0.140017	0.165029	0.235461	0.228904	0.241939	0.170128	0.187864	0.245772	0.254604	0.181158	0.257274	0.135477	0.259903	0.252291	0.17852	0.23244	0.109867
Neutrophils	0.10466	0.087304	0.127161	0.0762204	0.17951	0.0907064	0.161352	0.0186952	0.156223	0.162249	0.0820813	0.153789	0.200758	0.143457	0.152576	0.0901213	0.116514	0.151292	0.130903	0.111404	0.177444	0.125992	0.169887	0.174277	0.0797873	0.141979	0.144601	0.215026	0.168884	0.161378	0.0888684	0.0769165	0.147087	0.110309	0.153224	0.163413	0.198607	0.134986	0.126635	0.128246	0.156076	0.116828	0.148754	0.143171	0.0865207	0.138709	0.114897	0.165351	0.0821087
NK CD56bright cells	0.0866968	0.145905	0.168154	-0.0528967	0.113133	0.205157	0.0967065	0.0376711	0.168827	0.238538	0.165692	0.211082	0.173256	0.168454	0.101505	0.148896	0.063342	0.190331	0.184498	0.0573656	0.150015	0.19711	0.178212	0.163535	0.196046	0.161641	0.0437142	0.206088	0.219059	0.205888	0.152953	0.0850298	0.271745	0.11245	0.0791128	0.179424	0.124163	0.214431	0.187115	0.201715	0.276228	0.168141	0.179407	0.163937	0.107344	0.186101	0.261212	0.187984	0.160402
NK CD56dim cells	0.0254833	0.000468917	-0.0188511	-0.069782	0.0762214	-0.00809649	-0.00983766	0.098556	-0.0740942	-0.0556638	-0.0465754	0.066281	-0.0256944	0.111087	0.0676913	0.146227	-0.0269309	0.0041904	-0.0323552	-0.00707014	-0.0442942	0.0377553	-0.0665023	0.0332244	0.00735525	-0.0718461	0.0353639	-0.0555409	-0.079177	-0.0712401	-0.141039	-0.09301	0.0571928	-0.0570997	-0.0947163	0.0128119	0.0407532	-0.0533885	-0.0540111	-0.0963269	-0.0651511	-0.0331181	-0.11936	-0.0298296	-0.126188	-0.15635	0.0527411	-0.0155126	-0.0782804
NK cells	0.107705	0.0805151	0.106561	0.081438	0.0769199	0.165378	0.0673301	0.0582958	0.0780684	0.0798803	0.0631344	0.115328	0.066413	0.119561	0.0824413	0.0795392	0.0643506	0.0733129	0.0945766	0.0388923	0.102163	0.0499263	0.0743323	0.0802214	0.102883	0.0607211	0.146155	0.0795311	0.0912619	0.0788414	0.0505223	0.0733729	0.130147	0.0862399	0.0860802	0.0930253	0.0893059	0.0989845	0.098671	0.0848157	0.137837	0.106602	0.0654408	0.0918183	0.050401	0.0573001	0.106963	0.0420556	0.084203
NK cells activated	0.0588071	0.0987147	0.0553069	0.0486058	0.119442	0.0645702	0.0886993	0.0485704	0.0660131	0.0461416	0.0203086	0.114103	0.073974	0.12545	0.0649716	0.0909184	0.0515799	0.0715145	0.074014	0.0661112	0.0671677	0.0905235	0.0610204	0.102909	0.0794652	0.0863786	0.0452227	0.0843696	0.0495428	0.0553593	0.036349	0.0573848	0.0540648	0.048883	0.0665241	0.0386651	0.0804009	0.0550374	0.0716248	0.0773431	0.0486069	0.0685712	0.0618976	0.0692555	0.0547487	0.0714958	0.0687829	0.099121	0.0534528
NK cells resting	-0.00542048	0.00939393	-0.0092275	0.0169913	0.0364801	0.0333319	0.0149205	-0.0191991	-0.00725623	0.000613495	-0.0308902	0.096401	0.0309801	0.108151	0.0285156	0.0647398	0.0193523	-0.00110385	0.00801112	0.0225175	-0.0080799	0.0175903	-0.0182318	0.0361527	-0.00910489	0.0292333	0.00666104	0.0255678	-0.00588911	-0.0107198	-0.030497	0.0110558	0.0138393	-0.0348937	0.000957323	-0.0110083	0.063255	-0.0160507	0.0277847	0.00534911	-0.0213754	2.28967e-05	-0.0145345	-0.0108288	-0.0226343	-0.00926624	0.00235965	0.0230532	-0.0464253
PGR-RAI2	0.183049	0.137462	0.158552	0.0480859	0.158629	-0.0046547	0.17728	0.417998	0.181521	0.161327	0.0239758	0.0741527	0.163179	-0.099162	0.15367	-0.0593856	0.155443	0.185466	0.148083	0.141586	0.165492	0.166659	0.143812	0.107208	0.152073	0.128918	-0.0151779	0.164931	0.154989	0.328158	0.140946	0.238319	0.130052	0.122536	0.135008	0.00114087	0.0763864	0.176665	0.164836	0.165786	-0.00303201	0.0609659	0.152381	0.158349	0.180872	0.144016	0.425252	0.156973	0.191891
Plasma cells	0.0398488	-0.0325632	0.0442391	0.0683376	-0.0266459	-0.0644945	-0.0323387	0.0505825	-0.0168562	0.0325667	0.00506941	0.0378145	-0.0289021	-0.0602018	0.00597366	-0.0133946	0.00647365	0.00122492	-0.00145959	0.0253008	-0.002098	0.0239784	0.00276647	-0.0170557	-0.000752711	0.00468252	-0.0345499	-0.00511863	0.0378339	-0.00770459	0.0512316	0.0702034	-0.0797178	0.0253884	-0.0163793	0.0203682	-0.0419066	0.0759291	0.00967525	0.00776315	-0.00668261	-0.0151059	-0.0111906	0.0526504	0.0276778	0.0143135	0.0555779	0.011408	0.0415541
Plasmacytoid dendritic cell	0.119976	0.127727	0.076802	0.142211	0.0698496	0.101545	0.111167	0.185121	0.0904753	0.0678779	0.102221	0.137369	0.102494	0.128223	0.138366	0.141708	0.0715535	0.0770514	0.122955	0.103942	0.0903961	0.0900576	0.0640221	0.0757961	0.0873894	0.0778946	0.142087	0.0794226	0.0617785	0.0513557	0.0990521	0.137693	0.089329	0.0807647	0.0938105	0.146866	0.0853393	0.0247333	0.0911269	0.0895331	0.0760093	0.121793	0.0737688	0.0887459	0.0867993	0.0992279	0.149427	0.0494601	0.0786743
Proliferation_score	0.0720824	0.240861	0.19723	0.153875	0.20983	0.175243	0.149989	0.100031	0.11617	0.199754	0.272497	0.229045	0.226136	0.347489	0.185334	0.319689	0.184657	0.163569	0.246661	0.105258	0.275508	0.183159	0.218415	0.285376	0.270043	0.209673	0.215836	0.210255	0.0331275	0.0496504	0.176955	0.151078	0.184622	0.13083	0.217806	0.260816	0.295238	0.00424613	0.275533	0.210702	0.269257	0.267986	0.203822	0.247841	0.0819915	0.230221	0.155878	0.176446	0.0801734
Regulatory T cell	0.0525111	0.030851	0.00553069	-0.0212693	0.114558	0.0266865	0.0916825	0.0624811	0.0698139	0.0809231	0.0581022	0.0248828	0.106817	-0.0544939	0.0854644	-0.0228307	0.115944	0.135266	0.0802115	0.100339	0.0628327	0.0734551	0.16629	0.0726697	0.0125406	0.0312974	-0.0155417	0.0876784	0.115336	0.106211	0.103435	0.072762	0.0761026	0.109834	0.0574985	0.0780473	0.00737339	0.136286	0.118065	0.161614	-0.0617984	0.0429026	0.106125	0.0759907	0.13954	0.0452079	0.0155688	0.14305	0.104242
Rotterdam_ERneg_PCA_15721472	0.0257785	0.0641857	0.0492293	0.0461568	0.0553592	0.0244797	0.0751531	0.0349823	0.0523165	0.0660911	0.0833455	0.104194	0.0593483	0.0517664	0.0398321	0.0590865	0.0759163	0.0893621	0.0601912	0.0574361	0.0622581	0.0696281	0.0496334	0.0579339	0.0558395	0.0641857	0.0203107	0.0798806	0.0600528	0.041457	0.0705489	0.0690134	0.0539653	0.0955112	0.0878962	0.0731562	0.0158696	0.0877338	0.0713431	0.110509	0.0778015	0.0296779	0.0746051	0.0842157	0.0800872	0.0448056	0.0546565	0.0976106	0.0642085
STAT signal transduction	-0.0624739	0.0969648	-0.0145324	0.0724076	0.254486	0.0937698	-0.0199522	0.0591453	-0.0539419	-0.0685563	-0.130693	-0.140195	0.00159607	0.186467	-0.066337	0.276249	-0.072537	-0.121374	0.189184	0.158546	-0.0382852	-0.0266018	-0.0453755	-0.0726823	-0.0138853	-0.0467523	0.0851797	0.0662308	-0.0889562	0.0916539	-0.139829	-0.141593	-0.0242717	-0.0895755	0.0248525	0.101666	-0.0985356	-0.0281065	-0.0122765	-0.0143712	0.0304862	0.00665872	-0.129146	-0.00977601	-0.122154	-0.0110849	0.0783928	0.000331485	-0.0322874
STAT1_19272155	0.113183	0.0987649	0.171555	0.0524148	0.00818174	0.109694	0.200659	0.118738	0.133118	0.151176	0.138476	0.0662015	0.0589314	-0.0159737	0.0947375	0.180198	-0.0579578	0.137209	0.14043	0.0216043	0.0327238	0.0411788	0.10403	0.0164831	0.147634	0.168487	0.0353401	0.0167438	0.047371	0.0776008	0.0619212	0.0334921	-0.0179812	0.0289978	0.145547	0.175604	0.0514976	-0.00714984	0.130639	0.182792	0.0511357	0.094389	0.0932655	0.058712	0.0699559	0.116754	0.0955698	0.164025	-0.0737825
Stromal wound angiogenesis	0.057273	0.133094	0.0603397	0.104017	0.0964205	0.0470862	0.191759	0.00810306	0.102668	0.118507	0.154536	0.130325	0.0244126	0.0233757	0.0705466	0.0585241	0.147156	0.141229	0.128859	0.109839	0.120207	0.175407	0.176496	0.0963262	0.11392	0.128238	0.0347035	0.0382949	0.073032	0.0662826	0.107615	0.0841971	0.0551158	0.12616	0.0619151	0.183746	0.131415	0.00820421	0.174305	0.182529	0.0965405	0.0632715	0.153978	0.184634	0.169423	0.139458	0.028331	0.180635	0.0243486
Stromal wound repair	0.0772227	0.123159	0.0888403	-0.0564957	-0.0106215	0.16459	0.124063	0.0747411	-0.0219017	0.00950533	-0.0163703	-0.0238483	0.0722987	-0.00448042	-0.0665365	-0.0216214	0.0721327	0.122024	0.0620066	0.0784999	0.094575	0.136556	0.136515	0.087514	0.0685826	0.0754451	-0.0410401	0.114925	0.135711	0.155871	-0.00636451	-0.012877	-0.0348155	-0.0487428	0.0924691	0.120708	0.0854911	0.118553	0.142072	0.127969	0.0826811	0.147121	0.118468	-0.0119191	0.110485	0.0883412	0.112441	0.0528601	0.112276
SW480 cancer cells	0.116553	0.106851	0.103816	0.109918	0.0932896	0.1013	0.115349	0.0624951	0.147913	0.169326	0.103078	0.0629937	0.150626	0.0506749	0.114324	0.0325467	0.149909	0.187059	0.161574	0.126143	0.152598	0.139221	0.144518	0.121252	0.132838	0.140891	0.0751093	0.182009	0.11666	0.130636	0.161003	0.149567	0.116707	0.120434	0.0976629	0.0745377	0.104707	0.177012	0.180906	0.176091	0.149757	0.0982597	0.180675	0.160722	0.161042	0.128973	0.121596	0.123865	0.176009
T cells	0.110354	0.0772561	0.0928667	0.028925	0.138931	0.120533	0.0400224	-0.0326458	0.0767067	0.103474	0.0288436	0.0689762	0.176801	0.150417	0.102974	0.0882186	0.0658746	0.116099	0.13999	0.0902181	0.127617	0.135799	0.0630658	0.0733711	0.073432	0.00949134	0.0265708	0.108913	0.0596018	0.0080346	0.0329724	0.048988	0.0631965	0.047481	0.130342	0.0717599	0.096556	0.143997	0.0961278	0.0961145	0.0187164	0.103572	0.0870102	0.111458	0.0496542	0.0711417	0.0830001	0.105336	0.0727035
T cells CD4 memory activated	0.01429	0.0459614	0.0398946	0.0137277	0.0970592	0.0720767	0.0593025	0.0319646	0.000449291	0.0463072	0.0527436	0.0589958	0.0775554	0.120133	0.0186081	0.125886	0.0541061	0.0390619	0.0501017	0.026702	0.045194	0.0707326	0.0420993	0.0999989	0.0176996	0.0161225	0.0622974	0.0303688	0.00410166	-0.00116355	-0.00175567	-0.00559299	0.0652819	0.0210169	0.0728307	0.0642948	0.0845702	0.0182879	0.0523815	0.00545097	0.0378545	0.0683397	0.0391815	0.0540016	-0.00783033	0.0185732	0.0290516	0.0604405	-0.00716321
T cells CD4 memory resting	0.0372329	0.0482397	0.00684566	0.0075569	0.0587069	0.0710881	0.0436983	0.041571	0.043182	0.0532366	0.0109047	0.0713696	0.0552609	0.0656621	0.0453909	0.0580588	0.0541492	0.042749	0.0342572	0.0497148	0.0430084	0.0432424	0.0331933	0.0745586	0.0421653	0.0407896	0.0192281	0.0478655	0.0059989	0.0048686	0.0387502	0.0324873	0.0390185	0.020015	0.0440097	0.0294201	0.0794219	0.0278846	0.0575079	0.0390243	0.00838246	0.0346811	0.0393502	0.0472625	0.0402956	0.0410062	0.0371274	0.0644264	0.0403167
T cells CD4 naive	0.0198406	0.0415469	-0.00409681	-0.0301139	0.0409332	0.0483883	0.0409428	0.0238667	0.0336941	0.0452474	-0.00394698	0.0188622	0.0433753	0.0685802	0.0403401	0.0659218	0.0508143	0.0407832	0.0320649	0.035648	0.0397844	0.0321134	0.0652037	0.0629621	0.00652681	0.0255261	0.042706	0.0473071	-0.00527708	-0.0201161	0.0293387	4.64756e-05	0.056918	0.0722281	0.0393665	0.0538518	0.0824651	0.00916212	0.0380806	0.0353185	0.000818069	0.0826359	0.0166947	0.0597505	0.0208762	0.0693899	0.0133103	0.0695102	0.0335273
T cells CD8	-0.0118652	0.022987	-0.0211934	-0.0285063	0.0406819	0.0305137	0.0142257	0.0126964	-0.00277044	0.0200395	-0.0270886	0.0582922	0.0204268	0.0689715	0.0323801	0.0337066	-0.00521665	0.0206956	0.019685	0.00674805	0.0137079	0.0348246	0.00823481	0.0457235	-0.0130247	0.0185989	-0.0102172	0.0166584	-0.0331688	-0.0510477	-0.0143075	-0.0114884	0.0257986	-0.0206366	0.00865665	-0.0263196	0.0599383	-0.00627217	0.0289939	0.0118836	-0.0488516	-0.00606495	-0.00805832	-0.0019994	-0.0168261	0.00421957	0.0132001	0.0377221	-0.01813
T cells follicular helper	0.0248275	0.0326781	0.0422387	0.0192116	0.0441432	0.0366279	0.0117815	0.0319046	0.0147155	0.0483514	-0.00467509	0.0390535	0.0243472	0.0527987	0.0504885	0.0583046	0.0233622	0.02967	0.0366699	0.0341307	0.0138786	0.0608775	0.0407259	0.0353012	0.0298649	0.0125154	0.0505648	0.0192466	-0.0239905	-0.0443153	0.016679	0.00254889	0.0566848	-0.00588976	0.0416244	0.016839	0.0668453	0.0212062	0.0437439	0.0259143	0.00160597	0.0399499	0.0175119	0.0171837	0.00857151	0.0155639	0.00635919	0.0534844	0.00535211
T cells gamma delta	0.0429846	0.0352748	0.0105211	0.068537	0.0532176	0.0648561	0.0478593	0.0696017	0.0346049	0.0252652	0.0411965	0.094705	0.0429005	0.112365	0.0527051	0.0989217	0.0270825	0.0433231	0.0536593	0.0480922	0.0335522	0.0427743	0.0164631	0.0375641	0.00811945	0.0451724	0.061328	0.0433398	0.0260427	0.0134004	0.015265	0.079459	0.052692	0.00572727	0.0531815	0.0429079	0.0711663	0.0304461	0.032295	0.0426205	0.0189896	0.0430448	0.0213683	0.0138249	0.0171448	0.0344286	0.0736171	0.0593914	0.0115013
T cells regulatory (Tregs)	-0.0351283	-0.0399109	-0.0668735	-0.0630326	-0.0197908	0.0190811	-0.0167086	0.0147946	-0.0218854	0.00103513	-0.0186784	-0.0361124	0.0119155	0.0150011	-0.00874708	0.0294884	-0.00573751	-0.00424538	0.00520514	0.00345624	-0.00807547	0.0386303	0.00964809	0.000989406	-0.00269668	-0.0376021	-0.0193954	0.0298176	-0.0035314	-0.0437852	-0.0199236	-0.0309644	-0.033474	-0.00132326	-0.00295993	0.0201288	-0.00447587	0.0197983	0.0213209	-0.00932501	-0.0411249	0.0145221	-0.0128524	-0.0211713	-0.0302286	-0.0117635	0.0241524	0.02367	0.0311563
T follicular helper cell	0.0894195	0.0928106	0.0722187	0.086799	0.0948638	0.065789	0.0524631	0.0810996	0.0782876	0.0693846	0.105562	0.0770933	0.0659686	0.0923697	0.115028	0.0862768	0.0341037	0.0848728	0.102393	0.0922427	0.0660264	0.112919	0.0340224	0.0609359	0.0923208	0.0477773	0.0715194	0.0522804	0.0740293	0.0652225	0.0421872	0.0885861	0.0470444	0.0775651	0.0931216	0.0978638	0.0572161	0.0272713	0.0743732	0.0985507	0.0992679	0.0641267	0.0639823	0.0680728	0.0504046	0.0690145	0.127265	0.0502003	0.0560912
T helper cells	0.112141	0.124789	0.130828	0.102724	0.154448	0.107778	0.107563	0.126831	0.137706	0.113838	0.0979317	0.143917	0.128212	0.14396	0.140873	0.150686	0.100646	0.106595	0.118064	0.0977463	0.114624	0.105625	0.0904318	0.145681	0.129381	0.0992297	0.101152	0.0696917	0.0591474	0.0884062	0.0948363	0.0982261	0.115951	0.115758	0.106813	0.117067	0.130767	0.0602127	0.117349	0.0895613	0.130137	0.0862911	0.140389	0.128055	0.0895931	0.109094	0.0586541	0.11368	0.0533719
T_cell_PCA_16704732	0.0786773	0.0607639	0.0636841	0.0708481	0.0765567	0.0552139	0.0650119	0.023986	0.0962367	0.0707886	0.0690035	0.0657518	0.0801324	0.0728623	0.0597411	0.0612065	0.0778551	0.0749476	0.0725689	0.0710583	0.0672918	0.0489507	0.0536081	0.0848865	0.0742895	0.0748628	0.043493	0.0786676	0.0720443	0.0744286	0.0561144	0.0658631	0.0466711	0.0701456	0.0566685	0.0535152	0.0669257	0.061071	0.0589231	0.0692922	0.0536395	0.0387851	0.0760731	0.0615421	0.0609299	0.042183	0.0708307	0.0612157	0.0590363
T_lymphocytes	0.0704309	0.0727725	0.135105	0.060175	0.0620283	0.0667037	0.0901215	0.142996	0.0917017	0.0917886	0.039467	0.0803681	0.0987153	0.0455848	0.068726	0.0827642	0.0572494	0.123218	0.098081	0.103287	0.0574456	0.0717938	0.0640929	0.0478159	0.069766	0.0958102	0.0762266	0.0921804	0.0714547	0.0628561	0.0503926	0.060949	0.0341322	0.0619605	0.093866	0.076817	0.0853615	0.0835025	0.1062	0.117263	0.062576	0.0458101	0.105498	0.0781398	0.123888	0.0486278	0.088526	0.0675642	0.0980389
Tcell_21978456	-0.074752	-0.0337597	0.0466302	0.0368062	-0.0400132	-0.0648117	-0.0495929	-0.104501	0.00604534	0.0407788	-0.00343196	0.12287	0.0470361	0.0328908	-0.091057	0.016828	-0.00963917	0.0576307	0.032382	0.0198852	0.0721818	-0.0743601	-0.0404159	-0.0324565	-0.0970183	0.00148071	-0.104228	0.0179472	-0.0424344	-0.0579561	-0.0409971	-0.0448778	0.0328271	-0.0691323	-0.0152481	-0.0849258	0.00913675	0.00472192	-0.05849	-0.0327319	-0.0286614	-0.124465	0.0110003	0.00430782	0.0446528	-0.159095	-0.00673166	-0.0535976	0.00473435
Tcm cells	0.081882	0.078671	0.0544878	0.0633203	0.0849191	0.101329	0.0941216	0.113053	0.115893	0.109982	0.0899673	0.0982481	0.0863905	0.0729831	0.102484	0.0791471	0.0376315	0.0813909	0.119278	0.0877272	0.0507433	0.0763906	0.103367	0.0885627	0.0992308	0.0982375	0.0940416	0.099491	0.0754478	0.0571475	0.0744485	0.0386345	0.0639789	0.0774509	0.0679197	0.112688	0.0760201	0.0763266	0.066304	0.072947	0.0515251	0.087116	0.123636	0.0878078	0.0814319	0.104899	0.108268	0.0676535	0.0634921
Tem cells	-0.166669	-0.130735	-0.167766	-0.143621	-0.0982347	-0.142379	-0.156698	-0.176625	-0.121495	-0.160558	-0.134956	-0.11247	-0.144078	-0.0688938	-0.0707001	-0.105838	-0.103534	-0.132853	-0.155166	-0.138566	-0.137678	-0.155548	-0.122138	-0.0823718	-0.167415	-0.155656	-0.0774211	-0.19824	-0.108535	-0.128469	-0.104272	-0.155848	-0.054404	-0.125387	-0.119229	-0.11527	-0.0918872	-0.185982	-0.203962	-0.173263	-0.103115	-0.102806	-0.144205	-0.101874	-0.143127	-0.0849895	-0.175718	-0.128434	-0.1551
TFH	0.156448	0.104823	0.143965	0.171235	0.138083	0.0893723	0.114335	0.105345	0.129472	0.112559	0.15367	0.0924774	0.11154	0.0905118	0.116909	0.138788	0.123904	0.0878079	0.11122	0.157905	0.0781276	0.103134	0.101128	0.0373095	0.133629	0.140996	0.086061	0.0703756	0.0539179	0.0656542	0.140686	0.149169	0.139183	0.14291	0.12236	0.10383	0.0783532	0.0864524	0.11786	0.143163	0.0812086	0.0823933	0.0668911	0.101789	0.1327	0.0751509	0.0895726	0.112008	0.110043
Tfh cells	0.156448	0.104823	0.143965	0.171235	0.138083	0.0893723	0.114335	0.105345	0.129472	0.112559	0.15367	0.0924774	0.11154	0.0905118	0.116909	0.138788	0.123904	0.0878079	0.11122	0.157905	0.0781276	0.103134	0.101128	0.0373095	0.133629	0.140996	0.086061	0.0703756	0.0539179	0.0656542	0.140686	0.149169	0.139183	0.14291	0.12236	0.10383	0.0783532	0.0864524	0.11786	0.143163	0.0812086	0.0823933	0.0668911	0.101789	0.1327	0.0751509	0.0895726	0.112008	0.110043
Tgd cells	0.0387799	0.0763249	0.0404409	0.024744	0.14252	0.146358	0.109014	0.105219	0.114893	0.172911	0.0431523	0.0915588	0.0793767	0.236373	0.121063	0.125791	-0.0438575	0.0221219	0.113764	-0.0775572	0.0806794	0.0756514	0.148863	0.055464	0.0759724	0.148674	0.090311	0.120177	0.142849	0.146482	-0.136508	0.0287239	0.158207	-0.184766	0.109453	0.064805	0.185143	0.171829	0.0892534	0.064862	0.0755859	0.16476	0.105666	0.108407	0.0696078	0.059595	0.144576	0.132384	0.0568886
TGFB	0.109505	0.0868569	0.139137	0.122092	0.0937918	0.0804152	0.0709284	0.0636405	0.0913262	0.128821	0.0990988	0.0732672	0.104365	0.0812926	0.116159	0.071247	0.0984821	0.117808	0.123082	0.111363	0.108542	0.114877	0.0909162	0.0815478	0.119222	0.101884	0.0713542	0.113473	0.0830175	0.0817307	0.140297	0.107246	0.102938	0.0773982	0.0990954	0.0816679	0.0877272	0.0949792	0.115437	0.124202	0.109937	0.0831507	0.101477	0.113869	0.123338	0.0951411	0.0978418	0.0989538	0.0729498
Th-1 chemokines	0.0446119	0.0389897	0.264913	-0.020245	0.151362	0.0647015	0.281977	0.0420051	0.234402	0.233601	0.283141	0.320749	-0.0425615	0.0247976	-0.0757618	0.24228	0.0110204	0.0616276	0.225837	0.0773819	0.111509	-0.148169	-0.345436	0.0583053	0.243604	0.27486	-0.0403604	-0.00227967	-0.168403	-0.0416934	0.0262643	0.00419936	0.0233047	-0.0704016	0.0145408	0.165824	0.0213892	-0.204461	-0.0432135	0.18282	0.112424	-0.399842	0.266589	0.0307886	0.0138296	-0.121918	0.18291	0.0798176	-0.111692
Th1 cells	0.0472846	0.0935061	0.0876702	0.0582356	0.181089	0.149865	0.0842515	0.119698	0.0981226	0.11115	0.161559	0.12324	0.0882553	0.1684	0.101415	0.139444	0.0818738	0.122377	0.117981	0.0275979	0.169771	0.126611	0.0986068	0.186138	0.122634	0.129448	0.0592155	0.133065	0.15037	0.139578	0.0788003	0.0775137	0.110324	0.118411	0.146002	0.149883	0.141165	0.0858752	0.0883978	0.109825	0.168402	0.133162	0.12956	0.153713	0.0583312	0.103255	0.175578	0.0886821	0.0784673
Th17 cells	0.217085	0.138598	0.215263	0.249413	0.180135	0.0937377	0.168073	0.18684	0.123662	0.0984151	0.0820155	0.106274	0.0761598	0.129228	0.19246	0.0897229	0.149012	0.225175	0.198588	0.226584	0.123927	0.201071	0.113171	0.0209383	0.104951	0.116812	0.150811	0.145112	0.140222	0.142501	-0.00181346	0.144437	0.117539	0.159278	0.131254	0.133753	0.104985	0.159809	0.119577	0.14934	0.0504765	0.115393	0.0760751	0.0800525	0.128245	0.13876	0.164073	0.154272	0.130992
Th18 cells	-0.03766	-0.293182	0.0870427	0.0662023	-0.0963303	-0.392513	-0.458546	-0.472477	-0.388662	-0.401574	-0.254559	-0.242213	-0.202345	-0.177427	0.132461	-0.0535168	-0.232246	-0.0561219	0.0654094	-0.0492128	-0.251501	-0.103466	-0.368162	-0.445747	-0.375297	-0.418677	-0.253426	-0.470665	-0.351286	-0.44133	-0.424227	-0.34902	-0.380394	-0.418111	-0.330785	-0.38198	-0.331011	-0.206762	-0.299638	-0.367482	-0.371107	-0.395458	-0.326594	-0.297712	-0.329426	-0.431249	-0.450277	-0.218654	-0.389908
Th2 cells	-0.0496716	0.0434292	0.00535574	-0.0208716	0.0490233	0.034253	0.0497277	-0.0104874	0.0171139	0.0331504	-0.028442	0.0383545	0.047938	0.0499513	0.0197983	0.062055	-0.0431573	0.0379448	0.0327323	0.0331352	0.0586949	0.0399534	0.0491268	0.0654978	0.0379623	0.0378947	0.0758427	0.0746913	0.0932662	0.0337042	-0.00666568	-0.00412483	0.0396127	-0.00240836	0.0432316	0.0353888	0.0409297	0.0315658	0.0636437	0.0628418	0.0436154	0.024831	0.0456252	0.0436524	0.0245122	0.0271764	0.00384215	0.0352968	0.0356944
Troester_WoundSig_19887484	-0.0747927	-0.081718	-0.0187885	-0.0435964	-0.00387981	-0.101301	-0.00478881	-0.149441	-0.0372625	-0.0451515	0.0397304	-0.0352023	0.0246848	0.0334511	-0.0672395	0.0078589	0.00739679	0.0607286	0.0716579	0.0407282	-0.0616994	-0.0632942	0.0069474	-0.094443	-0.111247	-0.0961788	-0.00613959	-0.0200214	-0.0900668	-0.0512821	-0.00881048	-0.0163281	-0.0357559	-0.0622324	-0.0607546	-0.00645134	0.0416311	-0.117159	-0.000645708	0.0169683	0.0336553	-0.153675	-0.0179747	-0.0241119	0.0396953	-0.00706449	-0.165002	-0.0391971	-0.0931664
Type 1 T helper cell	-0.00901779	0.0136185	-0.0118985	0.0320372	0.0310977	0.0217019	0.00541222	0.0276946	-0.00381603	0.0144839	0.0498429	0.00263614	0.000354944	0.063967	0.0258291	0.0394489	0.00948752	0.019006	-0.0145136	-0.0365765	0.0698723	0.0364329	0.0541775	0.0582945	0.0281929	0.0154024	0.0390415	0.00182544	-0.00068553	-0.0170146	0.00946985	0.0282681	0.0475779	0.0090878	0.0432347	0.0470919	0.04601	0.00929355	0.0257003	0.0235125	0.061208	0.057292	0.0134069	0.0287685	0.0044211	0.013256	0.0512358	-0.0152456	0.00430841
Type 17 T helper cell	0.00789605	0.0825826	0.074806	0.0898831	0.0865543	0.0613616	0.071349	0.103089	0.0333045	0.0453915	0.143343	0.059488	0.0256044	0.0857166	0.0527516	0.0193472	0.128502	0.0622335	0.0813847	0.0728212	0.0592997	0.0486775	0.0963072	0.0945068	0.115045	0.110812	0.0236522	0.0577993	0.112418	0.132131	0.100741	0.0949035	0.0854599	0.130024	0.109527	0.10594	0.0477001	0.0600091	0.0626643	0.0512757	0.0763066	0.105318	0.0900455	0.067081	0.094699	0.121292	0.0327853	0.0950127	0.114568
Type 2 T helper cell	0.128956	0.098569	0.191746	0.0847577	0.164262	0.10251	0.156712	0.066883	0.166373	0.16205	0.0762299	0.0928646	0.190183	0.055432	0.191557	0.076249	0.122927	0.189585	0.191812	0.141229	0.149362	0.136788	0.149812	0.106586	0.161825	0.117406	0.0740861	0.151454	0.119837	0.110504	0.144306	0.138836	0.156311	0.118283	0.122726	0.065664	0.0796605	0.176463	0.169444	0.183858	0.109217	0.0515495	0.200736	0.151608	0.168572	0.122372	0.089305	0.167828	0.147156
VEGF	0.0687291	0.0099766	-0.0183878	0.041539	0.15505	0.17689	0.132927	0.199837	0.145934	0.0403406	0.023121	0.0135454	-0.0472567	0.16439	0.141218	0.199382	0.0482463	0.186748	0.0202855	0.0480179	0.0973019	-0.127702	0.113452	0.0915685	0.147492	0.161009	0.257297	0.118917	-0.0289977	0.106696	0.0688225	-0.0536273	0.264758	0.123338	0.156991	0.19208	0.110133	-0.0966399	0.0625863	0.197996	0.108043	0.0502553	0.0336729	0.214396	0.153876	0.173825	0.0943722	0.110791	0.204522
ZMYND10	-0.295734	-0.38368	-0.205791	-0.236755	-0.380604	-0.392933	-0.385054	-0.369656	-0.418392	-0.408711	-0.408769	-0.362353	-0.180712	-0.358674	-0.010172	-0.262984	-0.28697	-0.32333	-0.357944	-0.244741	-0.155016	-0.372148	-0.401494	-0.41591	-0.411642	-0.363305	-0.353886	-0.420393	-0.393675	-0.411403	-0.34873	-0.301963	-0.392543	-0.292024	-0.346861	-0.318518	-0.398158	-0.20372	-0.395716	-0.407241	-0.416485	-0.36329	-0.411462	-0.278828	-0.400669	-0.396178	-0.409373	-0.356475	-0.367635
[truncated: 2,288 more columns]

## Sheet: Table S3
Table S3:The fix-effect model Cox analysis for the 170 immune cell types.
Immune cell	HR	P value
10_ECM	6.5125	0.0004
2_Dev/Basal	1.6585	0.0042
9_ECM/Dev/Immune	7.5234	0.0936
Activated B cell	7.4137	0.021
Activated CD4 T cell	2.1358	0.1104
Activated CD8 T cell	6.6121	0.0023
Activated dendritic cell	9.5559	＜0.0001
Adaptor protein	0.4315	0.0036
aDC	1.5693	0.0045
Adhesion	-0.1097	0.8268
Adipocyte Attractor	1.4822	0.0187
AKT_pathway	8.4909	0.0244
Angiogenesis	9.5958	0.0002
Antigen presenting machinery	-0.8916	0.6566
Antigen processing	0.0955	0.7733
APM	NA	NA
Apocrine	1.3548	0.0267
B cells	6.2737	0.0004
B cells memory	9.9632	＜0.0001
B cells naive	10.1297	＜0.0001
B_cell_21978456	-0.8237	0.0094
B_cell_PCA_16704732	2.5539	0.1125
B_lymphocytes	8.848	0.0045
CD103neg_mean_25446897	2.7494	0.0013
CD103pos_mean_25446897	1.1994	＜0.0001
CD34_CD36_Cluster	13.3836	0.1279
CD56bright natural killer cell	-0.4063	0.738
CD56dim natural killer cell	3.3635	0.1295
CD68_cluster	2.4533	＜0.0001
CD8 T cells	NA	NA
CD8_PCA_16704732	1.1711	0.2065
Central memory CD4 T cell	8.4786	0.0009
Central memory CD8 T cell	10.3233	＜0.0001
Chemokine	1.8806	＜0.0001
Chr15q26.1 Attractor	-0.6223	0.188
Chr7p11.2 Attractor	0.6019	0.1957
Chr8q24.3 Attractor	2.8218	＜0.0001
CIN Attractor	0.5997	0.2768
Claudin-CD24 signature	-0.2667	0.7186
CSF1 response	0.307	0.6157
CSR_Activated_15701700	8.8707	0.0242
Cytotoxic cells	0.7969	0.5903
Dendritic cells	0.4008	0.6457
Dendritic cells activated	20.5086	0.0698
Dendritic cells resting	4.7782	0.0045
ECM	1.3852	0.2089
Effector memeory CD4 T cell	1.2843	0.2762
Effector memeory CD8 T cell	8.2666	＜0.0001
Endothelial cells	3.78	0.0065
Eosinophil	4.4845	0.0167
Eosinophils	9.4128	0.0003
ERBB2	1.841	0.0031
Estrogen Receptor Attractor (ER)	0.6508	0.2085
Fibroblast_Cluster	8.8354	＜0.0001
Fibroblasts	0.3908	0.6588
Gamma delta T cell	10.9118	0.0001
GRANS	0.5651	0.713
Hematopoietic cells	0.5391	0.302
Hemoglobin	0.1583	0.7252
HER2 Attractor	2.7866	0.0026
Histone gene cluster	1.3325	0.0101
HOXA gene cluster	1.4273	0.1688
Human leukocyte antigen	0.7019	0.2229
ICR	1.4306	0.1075
iDC	4.837	0.001
IFN_21978456	1.2112	0.0531
IFNG_score_21050467	7.8782	0.0066
IgG_19272155	-0.8237	0.0094
IGG_Cluster_21214954	2.3016	0.0012
IL10 Receptor	-0.3472	0.1343
IL12_score_21050467	20.5418	0.0452
IL13_score_21050467	-0.5258	0.3944
IL2 Receptor	0.5685	0.0256
IL2_score_21050467	4.896	0.0409
IL4_score_21050467	3.1335	0.024
IL7 Receptor	0.3971	0.0357
IL8	0.2499	0.244
Immature B cell	0.4659	0.5578
Immature dendritic cell	6.7475	＜0.0001
Immune_4	2.3402	0.0265
Immune_cell_Cluster_21214954	6.4005	0.2467
Immune_IFN	2.0288	0.0002
Immune_INF	0.9971	0.1049
Interferon_19272155	0.1286	0.8166
Interferon_Cluster_21214954	2.9864	0.0091
LCK	0.427	0.3266
LCK_19272155	4.848	0.0281
Leucocytes	0.2462	0.6764
LYM Attractor	1.0098	0.0613
Lymphocypte-Specific Attractor	1.1533	0.0073
Lymphocytes	1.4142	0.3549
Lymphoid cell markers	-0.7601	0.1513
LYMPHS	1.1126	＜0.0001
Macrophage	9.5487	＜0.0001
Macrophages M0	3.299	0.0134
Macrophages M1	3.0379	0.0125
Macrophages M2	8.212	＜0.0001
MacTh1_cluster	13.1216	＜0.0001
Mast cell	3.4956	0.0002
Mast cells activated	1.8968	0.0882
Mast cells resting	3.9334	0.0104
MCD3_CD8_21214954	3.2274	0.2489
MDACC_FNA_20805453	-0.506	0.2557
MDSC	2.7636	0.0602
Memory B cell	0.2688	0.7752
MES Attractor	2.8219	＜0.0001
Mesenchymal Transition Attractor	2.5194	0.0002
MHC class I	4.603	0.2669
MHC class II	1.617	0.0059
MHC1_21978456	4.603	0.2669
MHC2_21978456	2.7103	0.0004
Minterferon_Cluster_21214954	4.9859	0.0026
MITO1	20.821	0.0184
MITO2	13.952	0.0419
Mitotic CIN Attractor	-0.4977	0.2785
Monocyte	13.4267	0.0492
Monocyte myeloid dendritic cells	1.6386	0.0024
Monocytes	14.7474	＜0.0001
MProliferation	21.6581	0.0114
MProtocadherin	8.0265	＜0.0001
Natural killer cell	7.5595	0.0016
Natural killer T cell	3.0974	0.4254
Neutrophil	1.3319	0.2873
Neutrophils	NA	NA
NK CD56bright cells	1.2253	0.1005
NK CD56dim cells	1.5466	0.0994
NK cells	NA	NA
NK cells activated	11.9938	0.0246
NK cells resting	8.9174	0.0594
PGR-RAI2	1.4917	＜0.0001
Plasma cells	4.7263	0.0245
Plasmacytoid dendritic cell	18.9241	＜0.0001
Proliferation_score	-0.4132	0.4875
Regulatory T cell	3.6099	＜0.0001
Rotterdam_ERneg_PCA_15721472	10.9964	＜0.0001
STAT signal transduction	-0.9659	0.0667
STAT1_19272155	0.686	0.3355
Stromal wound angiogenesis	1.9767	0.0877
Stromal wound repair	0.6243	0.3882
SW480 cancer cells	4.2828	0.00055
T cells	2.3753	0.2775
T cells CD4 memory activated	5.2508	0.1953
T cells CD4 memory resting	NA	NA
T cells CD4 naive	NA	NA
T cells CD8	8.2486	0.1494
T cells follicular helper	18.5849	0.117
T cells gamma delta	NA	NA
T cells regulatory (Tregs)	19.9219	0.0617
T follicular helper cell	11.572	0.038
T helper cells	6.6213	0.0712
T_cell_PCA_16704732	29.7972	0.0009
T_lymphocytes	10.3035	0.1095
Tcell_21978456	1.7314	0.0708
Tcm cells	7.6336	0.1159
Tem cells	6.5333	0.0148
TFH	11.1469	＜0.0001
Tfh cells	11.1469	＜0.0001
Tgd cells	-0.4779	0.3788
TGFB	33.3899	0.0151
Th-1 chemokines	1.1281	0.5816
Th1 cells	0.9335	0.001
Th17 cells	2.0187	＜0.0001
Th18 cells	1.0839	＜0.0001
Th2 cells	NA	NA
Troester_WoundSig_19887484	2.1298	0.0512
Type 1 T helper cell	30.3441	0.0001
Type 17 T helper cell	0.6114	0.7582
Type 2 T helper cell	5.031	＜0.0001
VEGF	1.3256	0.0004
ZMYND10	0.7782	0.0484

## Sheet: Table S4
Table S4: The details about differentially-expressed genes (DEGs) via TCGA-BLCA cohort.
	logFC	AveExpr	t	P.Value	adj.P.Val	B
ARSI	-2.3385	2.20565	-20.2006	3.53012e-63	1.99021e-58	132.944
FAP	-2.16911	2.2107	-20.0206	2.15927e-62	6.08676e-58	131.153
COL5A1	-2.69502	5.41433	-19.385	1.2908e-59	2.42576e-55	124.829
COL5A2	-2.48754	5.56408	-19.2659	4.27642e-59	6.0274e-55	123.644
COL1A1	-2.98098	8.93615	-19.2131	7.26699e-59	8.19397e-55	123.12
COL3A1	-2.98584	8.64816	-19.0283	4.65846e-58	4.37725e-54	121.282
HTRA3	-2.87108	4.68319	-18.98	7.56715e-58	6.09458e-54	120.802
CAVIN1	-2.1647	6.91048	-18.9112	1.51039e-57	1.01908e-53	120.118
COL1A2	-2.85596	8.04811	-18.9038	1.62682e-57	1.01908e-53	120.045
CALD1	-2.05699	5.35051	-18.7362	8.7532e-57	4.93488e-53	118.38
PRRX1	-2.29958	2.63956	-18.6131	3.01212e-56	1.5438e-52	117.157
COL6A2	-2.5931	7.45628	-18.5676	4.75851e-56	2.23563e-52	116.705
AEBP1	-2.90473	6.27548	-18.5035	9.04611e-56	3.7454e-52	116.069
CTHRC1	-2.87595	5.38094	-18.5008	9.30071e-56	3.7454e-52	116.042
TNFAIP6	-2.19572	2.66262	-18.3717	3.39184e-55	1.27483e-51	114.762
POSTN	-3.48453	5.31102	-18.2868	7.94537e-55	2.63496e-51	113.919
ADAMTS2	-2.28609	3.28638	-18.2268	1.4502e-54	4.54218e-51	113.324
TIMP2	-2.29807	6.11307	-17.9844	1.64136e-53	4.62683e-50	110.923
FN1	-3.18549	7.07214	-17.9288	2.86347e-53	7.1659e-50	110.372
FBN1	-2.06664	3.00498	-17.9267	2.9234e-53	7.1659e-50	110.352
GAS1	-2.54522	2.77352	-17.7636	1.49353e-52	3.1186e-49	108.738
COL6A1	-2.38512	7.16791	-17.6671	3.91517e-52	7.61135e-49	107.784
COL6A3	-2.47172	5.35242	-17.6321	5.55619e-52	1.04416e-48	107.438
CPXM1	-2.51282	4.04832	-17.4952	2.17728e-51	3.83595e-48	106.087
TNC	-2.84594	4.21091	-17.4176	4.72019e-51	8.06408e-48	105.321
SFRP2	-4.34859	5.04385	-17.3967	5.81614e-51	9.64418e-48	105.114
GREM1	-2.49569	2.6345	-17.3813	6.77823e-51	1.09184e-47	104.963
SULF1	-2.68185	3.91617	-17.3208	1.23795e-50	1.93869e-47	104.367
GFPT2	-2.25191	2.33876	-17.2918	1.65349e-50	2.51947e-47	104.08
CHST11	-2.05711	3.51972	-17.2707	2.04028e-50	3.02703e-47	103.872
COL16A1	-2.18383	3.98567	-17.1962	4.27932e-50	6.03148e-47	103.139
INHBA	-2.34288	3.14939	-17.0938	1.18529e-49	1.51873e-46	102.131
CCDC80	-2.37444	3.18601	-17.0593	1.67099e-49	2.04798e-46	101.791
TGFBI	-2.656	5.60352	-17.0544	1.75389e-49	2.10385e-46	101.743
FAM20C	-2.10082	3.71232	-17.0045	2.87841e-49	3.38081e-46	101.253
C1S	-2.50984	6.01213	-16.8451	1.40153e-48	1.54932e-45	99.6866
FMOD	-2.10492	4.29824	-16.7313	4.32726e-48	4.43568e-45	98.5709
FNDC1	-2.32506	2.07601	-16.7265	4.53808e-48	4.56871e-45	98.5238
CTSK	-2.25287	6.09289	-16.6496	9.72053e-48	9.61446e-45	97.77
SULF2	-2.53237	4.54163	-16.5274	3.2546e-47	3.10997e-44	96.5741
C1R	-2.10327	6.48409	-16.5216	3.44793e-47	3.23979e-44	96.517
ISLR	-2.92958	4.95911	-16.5013	4.21157e-47	3.89246e-44	96.319
PDLIM3	-2.16156	2.77756	-16.4983	4.3387e-47	3.94528e-44	96.2896
MMP2	-2.24691	7.09926	-16.4561	6.58157e-47	5.88978e-44	95.8772
COL10A1	-2.83185	2.71019	-16.3418	2.03485e-46	1.73819e-43	94.7602
PDPN	-2.19503	4.24526	-16.2589	4.6052e-46	3.81812e-43	93.9519
EMILIN1	-2.28568	5.0672	-16.184	9.63797e-46	7.5144e-43	93.2211
VCAN	-2.25167	3.92846	-15.9315	1.15198e-44	8.11829e-42	90.7659
NNMT	-2.66943	5.28224	-15.9241	1.23893e-44	8.62324e-42	90.6938
DCN	-2.45355	4.80519	-15.8809	1.89239e-44	1.28541e-41	90.2747
SPHK1	-2.14758	3.77166	-15.8167	3.5525e-44	2.35627e-41	89.6514
ASPN	-2.33877	3.3132	-15.8013	4.12767e-44	2.67482e-41	89.5029
FIBIN	-2.16242	2.44696	-15.7822	4.97944e-44	3.19012e-41	89.3172
MFAP5	-2.34815	2.06301	-15.745	7.16416e-44	4.48779e-41	88.9572
LRRC15	-2.32368	1.94163	-15.7026	1.08462e-43	6.71963e-41	88.5468
PTGS1	-2.27271	3.09196	-15.6665	1.54379e-43	9.4604e-41	88.1975
OLFML3	-2.17226	4.02819	-15.6447	1.91055e-43	1.1582e-40	87.9865
ADAM19	-2.00232	3.1697	-15.4021	2.03513e-42	1.09273e-39	85.6454
PLPP4	-2.08182	1.9999	-15.261	8.03058e-42	4.07881e-39	84.287
LUM	-2.42226	7.22718	-15.2584	8.23383e-42	4.14471e-39	84.2623
PMEPA1	-2.10696	4.9995	-15.1828	1.71484e-41	8.40687e-39	83.5363
BGN	-2.01197	8.12366	-15.1376	2.658e-41	1.26994e-38	83.1026
EFEMP1	-2.7622	3.8902	-15.1017	3.76323e-41	1.76803e-38	82.7586
TAGLN	-2.36448	6.82254	-15.0378	6.98571e-41	3.20195e-38	82.1465
TUBB6	-2.09779	5.18348	-14.8141	6.05234e-40	2.50896e-37	80.0099
MMP11	-2.67387	5.02534	-14.7213	1.47897e-39	5.9558e-37	79.1259
SERPING1	-2.05594	6.79201	-14.6377	3.30235e-39	1.27521e-36	78.331
COL12A1	-2.00184	4.92126	-14.6109	4.27093e-39	1.61602e-36	78.0766
THBS2	-2.52564	5.22917	-14.4611	1.79345e-38	6.56566e-36	76.6568
CCN2	-2.16518	6.50963	-14.3683	4.35008e-38	1.50459e-35	75.7802
CD109	-2.05177	2.89771	-14.3583	4.7854e-38	1.64507e-35	75.6858
SRPX	-2.06919	3.44788	-14.0949	5.87095e-37	1.77953e-34	73.2055
CAV1	-2.08264	5.85687	-14.0577	8.35432e-37	2.47895e-34	72.8565
CD14	-2.12005	5.70023	-14.008	1.33728e-36	3.92671e-34	72.3911
DPT	-2.45474	2.4432	-13.9993	1.45185e-36	4.24106e-34	72.3098
MT2A	-2.48034	7.66179	-13.9111	3.3442e-36	9.47435e-34	71.4843
MYL9	-2.0225	7.23888	-13.8608	5.37321e-36	1.47054e-33	71.0152
AHNAK2	-2.15202	2.43474	-13.7315	1.81665e-35	4.69812e-33	69.8102
CD163	-2.19008	3.30065	-13.704	2.35147e-35	5.9987e-33	69.555
VSIG4	-2.13095	3.33306	-13.4333	2.96559e-34	7.02495e-32	67.0479
COL11A1	-2.1999	2.28662	-13.4197	3.36626e-34	7.94071e-32	66.9226
ACTA2	-2.02519	7.10737	-13.3887	4.49323e-34	1.03819e-31	66.6369
FBLN2	-2.04124	4.28951	-13.2267	2.02666e-33	4.51617e-31	65.1471
TGM2	-2.19966	5.73193	-13.2259	2.041e-33	4.53022e-31	65.1401
SFRP4	-3.0424	3.4511	-13.0382	1.15855e-32	2.45552e-30	63.423
FCGR3A	-2.28546	4.50527	-13.0312	1.23518e-32	2.60814e-30	63.3597
RAMP1	-2.17515	3.88581	-12.974	2.09256e-32	4.35329e-30	62.8384
FLNC	-2.09885	2.65275	-12.798	1.05306e-31	2.06861e-29	61.2406
C1QC	-2.21851	6.78031	-12.6003	6.39207e-31	1.14404e-28	59.4576
CHRDL2	-2.14744	2.15083	-12.518	1.34983e-30	2.33439e-28	58.7186
CNN1	-2.65177	4.36305	-12.4929	1.69431e-30	2.9034e-28	58.4939
MMP9	-2.46174	4.37891	-12.2943	1.01809e-29	1.57686e-27	56.7213
CHI3L1	-2.51102	4.16078	-12.1584	3.44796e-29	5.08872e-27	55.5156
C1QB	-2.2464	6.69684	-12.1578	3.46733e-29	5.10395e-27	55.51
C1QA	-2.1757	7.00229	-12.0148	1.24311e-28	1.71355e-26	54.2481
ACTG2	-2.59623	5.17423	-11.807	7.854e-28	9.99532e-26	52.4266
COMP	-2.65526	3.64734	-11.4711	1.49532e-26	1.67601e-24	49.5157
FER1L4	2.26429	4.97529	11.4106	2.5308e-26	2.80317e-24	48.9959
RRAD	-2.05009	3.43553	-11.3569	4.03423e-26	4.44222e-24	48.5354
TMEM45A	-2.00824	3.65571	-10.989	9.5351e-25	9.34904e-23	45.4123
DES	-3.46628	5.03489	-10.8008	4.70818e-24	4.31606e-22	43.8358
SERPINA1	-2.05209	3.93977	-10.7818	5.52412e-24	5.01512e-22	43.6781
MMP3	-2.02209	2.6965	-10.6732	1.37789e-23	1.19696e-21	42.776
CCL21	-2.38914	3.33021	-10.407	1.26723e-22	9.9504e-21	40.5866
CCL18	-2.17639	3.90962	-10.1717	8.77258e-22	6.28438e-20	38.6781
ACTC1	-2.01073	1.85353	-9.89752	8.09668e-21	5.34514e-19	36.4869
PTHLH	-2.02502	2.98216	-9.68666	4.36492e-20	2.67194e-18	34.8264
S100A8	-2.84012	7.04007	-8.86741	2.45337e-17	1.11276e-15	28.5922
HMGCS2	2.92797	4.62491	8.82043	3.48934e-17	1.55635e-15	28.2458
AC019117.3	2.10202	3.34016	8.67356	1.04123e-16	4.38406e-15	27.1706
HPGD	2.22523	5.10002	8.62713	1.46749e-16	6.05667e-15	26.8333
IGHG1	-2.60034	7.51127	-8.50393	3.62576e-16	1.43347e-14	25.9442
IGHM	-2.27195	4.85831	-8.47746	4.3983e-16	1.71604e-14	25.7544
BHMT	2.09554	2.47588	8.42986	6.21897e-16	2.3835e-14	25.414
KRT14	-3.08474	5.35137	-8.3939	8.07228e-16	3.04822e-14	25.1577
BTBD16	2.13258	3.43667	8.393	8.12542e-16	3.06418e-14	25.1513
AGR2	2.06556	6.04802	8.33405	1.24392e-15	4.58365e-14	24.7329
IGHV4-39	-2.26046	4.66954	-8.31248	1.45295e-15	5.31911e-14	24.5804
IGHG3	-2.29474	5.91848	-8.29496	1.64809e-15	5.99845e-14	24.4566
CXCL10	-2.03581	5.06428	-8.29331	1.66768e-15	6.05801e-14	24.445
KRT6B	-2.62558	2.6673	-8.25909	2.13166e-15	7.62073e-14	24.2039
KRT6A	-3.31443	5.51299	-8.19675	3.32773e-15	1.16024e-13	23.7665
IGHV1-18	-2.21918	4.6346	-8.15769	4.39388e-15	1.51232e-13	23.4937
S100A7	-2.92789	4.12058	-7.98257	1.51022e-14	4.85425e-13	22.2819
DHRS2	2.59471	5.97691	7.97019	1.6468e-14	5.2662e-13	22.197
IGKV3-11	-2.16079	5.31483	-7.9538	1.84645e-14	5.85797e-13	22.0847
IGKV4-1	-2.23441	5.49156	-7.91977	2.34067e-14	7.30283e-13	21.852
PI3	-2.86676	5.02091	-7.91789	2.37157e-14	7.39106e-13	21.8392
IGKV1-5	-2.23366	5.42756	-7.91068	2.4935e-14	7.74966e-13	21.79
SAA1	-2.09954	3.72679	-7.87226	3.25552e-14	9.94796e-13	21.5284
IGLV2-14	-2.14569	5.08516	-7.87184	3.26488e-14	9.96576e-13	21.5256
IGHV3-23	-2.1769	5.17037	-7.86894	3.33128e-14	1.0141e-12	21.5059
IGHG4	-2.3202	5.97362	-7.85859	3.57867e-14	1.08414e-12	21.4356
IGLV3-21	-2.3189	5.00898	-7.85601	3.64319e-14	1.1025e-12	21.4181
IGKV3-20	-2.30775	6.18086	-7.83003	4.35969e-14	1.30601e-12	21.242
IGLC2	-2.15845	7.14541	-7.78945	5.76624e-14	1.69848e-12	20.9678
IGLV2-23	-2.06745	4.57485	-7.75408	7.35106e-14	2.12097e-12	20.7297
IGKC	-2.24797	7.95199	-7.68523	1.17678e-13	3.30566e-12	20.2685
S100A9	-2.17493	10.1351	-7.57852	2.42556e-13	6.52067e-12	19.5597
IGLV3-25	-2.14164	4.71986	-7.54395	3.06124e-13	8.14086e-12	19.3317
SPINK1	2.98965	6.11113	7.52319	3.51933e-13	9.28898e-12	19.1951
IGLC3	-2.1439	6.41284	-7.50492	3.97774e-13	1.04306e-11	19.0752
IGHV5-51	-2.03035	4.76593	-7.4384	6.20128e-13	1.58197e-11	18.6404
DSG3	-2.05193	2.46175	-7.37829	9.24007e-13	2.30707e-11	18.2499
KRT16	-2.27834	6.0143	-7.37637	9.35803e-13	2.33239e-11	18.2375
VSIG2	2.01332	6.23079	7.3237	1.32459e-12	3.23421e-11	17.8974
IGHG2	-2.06748	7.21352	-7.24854	2.16784e-12	5.1374e-11	17.4154
KRT5	-2.81033	6.88586	-7.24469	2.22299e-12	5.26588e-11	17.3908
PSCA	2.48999	8.25385	6.93276	1.64817e-11	3.43006e-10	15.4324
SPRR1B	-2.11594	4.50503	-6.66163	8.9098e-11	1.6506e-09	13.7852
KRT20	2.31298	4.85781	6.33842	6.22675e-10	9.98441e-09	11.8908
UPK2	2.21942	7.10206	6.23359	1.1512e-09	1.76657e-08	11.2928
UPK1A	2.03251	5.59604	5.62778	3.42416e-08	4.0978e-07	8.00083

## Sheet: Table S5
Table S5: Gene set enrichment analysis (GSEA) via TCGA-BLCA cohort.
ID	Description	setSize	enrichmentScore	NES	pvalue	p.adjust	qvalues	rank	leading_edge	core_enrichment
10_ECM	10_ECM	56	-0.940207	-2.05394	1e-10	2.2e-09	6.73684e-10	1547	tags=91%, list=4%, signal=87%	ITGA4/ZFPM2/NOX4/SCG2/PRUNE2/JAM3/FBXL7/OMD/ZEB1/LRRC17/ITGBL1/MN1/PDGFRA/NID1/DKK3/NID2/SPOCK1/DDR2/EDNRA/DACT1/PCOLCE/CDH11/ANGPTL2/RCN3/SPARC/SPON1/DPYSL3/OLFML2B/MSC/LOX/ADAM12/FBN1/FAP/TNFAIP6/MMP2/VCAN/PRRX1/LRRC15/ASPN/COL6A1/LUM/COL6A3/COL5A2/GAS1/COL6A2/COL5A1/COL1A2/COL1A1/COL3A1/FN1/POSTN
Fibroblast_Cluster	Fibroblast_Cluster	58	-0.890204	-1.9538	1e-10	2.2e-09	6.73684e-10	1639	tags=71%, list=5%, signal=68%	NAP1L3/ZFPM2/TCF4/CCR5/OMD/ECM2/ITGBL1/NBL1/NUAK1/PDGFRL/MFAP2/NID2/SPOCK1/FSTL1/DACT1/PCOLCE/SERPINF1/GLT8D2/CILP/HTRA1/COPZ2/ANGPTL2/MXRA8/PDGFRB/SPARC/MXRA5/BGN/FBLN2/FAP/MMP2/CTSK/ASPN/DCN/COL6A3/COL6A2/COMP/COL5A1/COL1A2/AEBP1/ISLR/COL3A1
Immune_cell_Cluster_21214954	Immune_cell_Cluster_21214954	68	-0.865103	-1.92853	1e-10	2.2e-09	6.73684e-10	3106	tags=74%, list=9%, signal=67%	GMFG/PPP3CC/ARHGAP15/TNFAIP8/GNAL/BTN3A2/TFEC/SIRPG/HLA-E/PLAC8/ATF3/ARHGAP25/IRF1/GPR65/LCK/AOX1/CASP1/TNFRSF1B/CD3D/HLA-F/CD48/ADAMDEC1/STAT1/LCP2/IRF8/CSF2RB/PRDM1/TNFAIP3/PSMB9/IL10RA/CD2/GBP1/CD74/PTPRC/CD86/EVI2B/PLEK/MNDA/CALB2/CXCL11/SLAMF8/CD53/HLA-DRA/IL7R/CCL5/AIF1/ITGB2/CXCL9/CXCL10/C1QA
MacTh1_cluster	MacTh1_cluster	103	-0.902125	-2.05378	1e-10	2.2e-09	6.73684e-10	2855	tags=94%, list=8%, signal=87%	ARHGAP30/TFEC/KLHL6/PLCB2/CD33/APBB1IP/GAB3/ARHGAP25/SCIMP/GPR65/IKZF1/WDFY4/PTPN22/HLA-DMA/SPN/TMC8/TLR8/FAM78A/RASAL3/LILRB1/PIK3R5/NCF4/SNX20/CD84/SIGLEC7/FMNL1/TAGAP/IL12RB1/IGSF6/PARVG/ADAP2/BTK/CD300LF/BIN2/DOCK2/TNFRSF1B/HCLS1/ARHGAP9/SIGLEC9/CLEC4A/MYO1F/CCR5/LCP2/WAS/HLA-DOA/IRF8/CD4/FERMT3/SLA/AOAH/TNFAIP8L2/CD37/LST1/HLA-DMB/NCKAP1L/IL10RA/SLC7A7/SIGLEC10/ITGAX/CD74/PTPRC/SAMSN1/CYTH4/…
TGFB	TGFB	79	-0.846189	-1.89217	1e-10	2.2e-09	6.73684e-10	3223	tags=68%, list=9%, signal=62%	ITGA3/CTNNB1/EPHA2/FGD1/EPHB4/IGFBP4/RHOG/LAMB1/IGF2R/ARHGAP1/ITGB3/ADAM9/ITGB8/MMP19/SMO/ITGA4/MMP17/NOTCH2/ZYX/EPHB2/PLAT/CD59/EPHB3/HSPG2/ITGB5/RND3/TIMP1/LRRC17/LRP1/MMP14/NID1/LAMA4/DSP/CD44/SERPINE1/ITGB2/COL8A1/ICAM1/SPARC/MMP1/IGFBP5/ITGA5/THBS1/MMP3/COL16A1/MMP2/COL6A1/COL6A3/THBS2/MMP11/TNC/COL1A2/COL3A1/FN1
Dendritic cells activated	Dendritic cells activated	53	-0.876813	-1.90859	5.53284e-10	1.01435e-08	3.10616e-09	2712	tags=72%, list=7%, signal=66%	PLA1A/TMEM255A/CD80/CCL22/CLIC2/ST3GAL6/PTGIR/ARHGAP22/CHST7/EBI3/TNFRSF4/LAMP3/RASSF4/NR4A3/BIRC3/CCL20/CYP27A1/PLA2G7/IFI44L/SLC15A3/CCL8/IL2RA/RSAD2/SIGLEC1/CD86/IDO1/CCL19/PDCD1LG2/CXCL11/TREM2/CCL13/CCL5/MMP12/FPR3/MSC/CXCL10/CCL18/TNFAIP6
T cells CD8	T cells CD8	66	-0.822864	-1.83009	1.73146e-08	2.72086e-07	8.33182e-08	4807	tags=80%, list=13%, signal=70%	FLT3LG/LY9/DSC1/KLRD1/TRAT1/PTGDR/TCF7/TRBC1/NCR3/GRAP2/TRAV12-2/CRTAM/UBASH3A/CD8B/SIRPG/ITK/KLRB1/GPR171/TRAV13-1/CD3G/TRDC/SH2D1A/MAP4K1/ZAP70/GZMM/CD6/LCK/ICOS/CD247/LEF1/CD8A/CD27/GZMK/CD69/GZMH/CD3D/LAG3/CD7/GNLY/LTB/CD3E/RASA3/CD2/NKG7/GZMA/DPP4/PRF1/TRAC/CST7/GZMB/IL7R/CCL5/IGKC
Macrophages M1	Macrophages M1	46	-0.869769	-1.85766	2.04366e-08	2.81004e-07	8.6049e-08	3549	tags=80%, list=10%, signal=73%	TLR7/KYNU/CD40/TNIP3/PLA1A/SLAMF1/APOL3/CLIC2/PTGIR/TLR8/APOBEC3A/EBI3/CD38/LAMP3/SOCS1/RASSF4/LAG3/IFI44L/ADAMDEC1/NOD2/SLC15A3/CCL8/AQP9/IL2RA/RSAD2/SIGLEC1/GGT5/LILRB2/IDO1/CCL19/CXCL11/CXCL13/CCL5/CXCL9/CXCL10/TNFAIP6/CHI3L1
NK cells activated	NK cells activated	58	-0.831642	-1.82527	3.07735e-08	3.7612e-07	1.15176e-07	3768	tags=78%, list=10%, signal=70%	S1PR5/KLRD1/PTGDR/KIR2DL4/TNFSF14/TBX21/FASLG/NCR3/GRAP2/IL18RAP/IFNG/CD244/IL12RB2/LTA/IL18R1/KLRB1/GPR171/NAALADL1/TRDC/SH2D1A/ZAP70/GZMM/LCK/CD247/PTGER2/CSF2/SOCS1/CD69/GZMH/IL2RB/CD7/GNLY/LTB/PRR5L/CCND2/NKG7/CCL4/GZMA/OSM/CDK6/DPP4/PRF1/CST7/GZMB/CCL5
LCK_19272155	LCK_19272155	38	-0.884768	-1.84709	4.0813e-08	4.48943e-07	1.37475e-07	3106	tags=84%, list=9%, signal=77%	GMFG/ARHGAP15/ITK/SLAMF1/PLAC8/LPXN/SH2D1A/CCR2/LCK/STAT4/GZMK/CORO1A/GIMAP4/RAC2/HCLS1/CD3D/CD48/LCP2/LTB/PIK3CD/SLA/IL10RA/CD2/PTPRC/SAMSN1/GZMA/EVI2B/IL2RG/FGL2/SELPLG/CD53/CCL5
Monocytes	Monocytes	50	-0.836967	-1.80613	2.04595e-07	2.04595e-06	6.26511e-07	4009	tags=88%, list=11%, signal=78%	CFP/CD68/FOSB/TLR7/LILRA2/BST1/CD33/VNN2/CD1D/FZD2/CSF3R/MEFV/CREB5/CCR2/FCN1/NFE2/VNN1/P2RY13/TLR8/APOBEC3A/HPSE/IGSF6/NLRP3/TLR2/CLEC4A/NOD2/CLEC7A/LST1/RNASE2/SLC15A3/S100A12/AQP9/HK3/LILRB2/MNDA/MS4A6A/HCK/C5AR1/RNASE6/FPR1/AIF1/NCF2/CDA/CHST15
T cells CD4 memory activated	T cells CD4 memory activated	40	-0.856726	-1.8081	2.90344e-07	2.66149e-06	8.15e-07	3651	tags=70%, list=10%, signal=63%	ORC1/IFNG/IL12RB2/LTA/UBASH3A/TNIP3/GPR171/CD3G/CD28/SH2D1A/CD6/LCK/ICOS/CD247/TNFRSF4/CSF2/CTLA4/CCL20/CD3D/LAG3/CD7/CD2/NKG7/IL2RA/DPP4/TRAC/GZMB/CXCL13
T cells CD4 memory resting	T cells CD4 memory resting	62	-0.802227	-1.77375	4.19411e-07	3.54886e-06	1.08673e-06	4807	tags=76%, list=13%, signal=66%	FLT3LG/LY9/ZFP36L2/TRAT1/TCF7/TRAV8-6/TRBC1/ST8SIA1/TRAV9-2/TRAV21/GRAP2/UBASH3A/SIRPG/ITK/KLRB1/GPR171/TRAV13-1/CD3G/RASGRP2/CD28/SH2D1A/ZAP70/ETS1/GZMM/CD6/LCK/ICOS/CD247/PTGER2/LEF1/CD27/GZMK/CD69/CTLA4/CD3D/CD7/CD4/LTB/CD3E/RASA3/CD2/NKG7/GZMA/DPP4/TRAC/IL7R/CCL5
Dendritic cells resting	Dendritic cells resting	39	-0.853947	-1.79446	7.68044e-07	5.67874e-06	1.73894e-06	2968	tags=79%, list=8%, signal=73%	CCDC102B/FLVCR2/CD1C/TMEM255A/CD33/FZD2/C1orf54/CCL22/CLIC2/CD1A/FCER1A/CLEC10A/IGSF6/PPFIBP1/ACP5/CLEC4A/PLA2G7/CLEC7A/SLC15A3/EGR2/CD209/HLA-DQA1/SLAMF8/TREM2/CCL13/RNASE6/AIF1/NCF2/MMP12/FPR3/CCL18
T cells regulatory (Tregs)	T cells regulatory (Tregs)	60	-0.796722	-1.74866	7.74374e-07	5.67874e-06	1.73894e-06	4289	tags=67%, list=12%, signal=59%	TRAT1/LILRA4/TRBC1/TRAV9-2/LAIR2/UBASH3A/SIRPG/ITK/PTPRG/GPR171/CD3G/CD28/SH2D1A/MAP4K1/ZAP70/SPOCK2/GZMM/CD6/LCK/ICOS/PTGIR/CD247/CD5/SIT1/CD27/FOXP3/CTLA4/CD3D/CD70/IL2RB/HIC1/GPR1/CD4/LTB/BARX2/CD3E/CD2/IL2RA/DPP4/TRAC
Minterferon_Cluster_21214954	Minterferon_Cluster_21214954	38	-0.853729	-1.78229	1.21781e-06	8.30482e-06	2.5431e-06	2842	tags=79%, list=8%, signal=73%	PSMB8/PARP14/SP100/USP18/PARP12/NMI/IRF1/OASL/KCNK6/PARP9/ISG15/GBP4/DDX58/OAS2/B2M/BST2/MX1/GBP6/CD274/IFIH1/STAT1/CALU/PSMB9/GBP1/IFIT2/RSAD2/IFIT1/CCL5/CXCL9/CXCL10
ECM	ECM	14	-0.963951	-1.7445	1.32596e-06	8.30482e-06	2.5431e-06	598	tags=93%, list=2%, signal=91%	PDGFRA/NID1/LOX/FBN1/FAP/COL6A1/LUM/COL6A3/COL6A2/COL5A1/COL1A1/COL3A1/FN1
MDSC	MDSC	20	-0.924227	-1.75094	1.35897e-06	8.30482e-06	2.5431e-06	2660	tags=95%, list=7%, signal=88%	GPSM3/IL18BP/PSAP/IL4R/CCR2/PTGER2/FCGR2B/ITGAL/PARVG/CXCR4/FERMT3/CD2/ITGAM/CD86/FCGR2A/CD14/S100A9/FCGR3A/S100A8
T cells gamma delta	T cells gamma delta	58	-0.792316	-1.73896	1.89597e-06	1.06558e-05	3.26302e-06	4768	tags=67%, list=13%, signal=59%	LY9/KLRD1/PTGDR/TCF7/TRBC1/IL18RAP/PLEKHG3/CD244/UBASH3A/CD8B/SIRPG/KLRB1/GPR171/VNN2/CD3G/TRDC/CXCR6/SH2D1A/MAP4K1/GFI1/GZMM/LCK/CD247/SIT1/CD8A/GZMK/GZMH/CD3D/LAG3/CCR5/IL2RB/GNLY/CD2/GZMA/CD300A/PRF1/CST7/GZMB/CCL5
Macrophages M0	Macrophages M0	32	-0.870108	-1.76814	1.93742e-06	1.06558e-05	3.26302e-06	2286	tags=81%, list=6%, signal=76%	PPBP/CCL22/GPC4/VNN1/CXCL3/CCL7/IGSF6/SLC12A8/ACP5/CYP27A1/PLA2G7/ADAMDEC1/CXCL5/SLC15A3/AQP9/HK3/MARCO/CSF1/SLAMF8/TREM2/C5AR1/NCF2/COL8A2/CCL18/MMP9/CHI3L1
Regulatory T cell	Regulatory T cell	19	-0.9243	-1.73525	3.69377e-06	1.93483e-05	5.92485e-06	2768	tags=100%, list=8%, signal=92%	CD72/LRRC42/PTGIR/ST8SIA4/LIPA/ITGA4/FOXP3/PRSS23/CLEC5A/LRP1/STAB1/MARCO/PLEK/L1CAM/MNDA/MS4A6A/MRC1/MMP12
Interferon_Cluster_21214954	Interferon_Cluster_21214954	28	-0.879816	-1.74721	4.63922e-06	2.31961e-05	7.10311e-06	3129	tags=82%, list=9%, signal=75%	SP110/PLSCR1/USP18/PARP12/NMI/IRF7/IFIT5/ISG15/DDX58/OAS2/ADPRH/ISG20/UBE2L6/BST2/MX1/HERC5/IFI27/RSAD2/IFIT1/IFIT3/IFI6/IFITM1/AXL
Macrophages M2	Macrophages M2	35	-0.848762	-1.75102	5.01374e-06	2.39264e-05	7.32675e-06	4009	tags=86%, list=11%, signal=76%	CFP/CD68/HTR2B/FRMD4A/CRYBB1/FZD2/CLIC2/P2RY13/TLR8/CCL23/HRH1/EBI3/RENBP/CLEC10A/CLEC4A/ADAMDEC1/CD4/SLC15A3/CCL8/SIGLEC1/GGT5/WNT5B/CD209/MS4A6A/PDCD1LG2/TREM2/CCL13/AIF1/CCL18/CHI3L1
IFNG_score_21050467	IFNG_score_21050467	60	-0.776999	-1.70538	5.22031e-06	2.39264e-05	7.32675e-06	3470	tags=62%, list=10%, signal=56%	HIF3A/ZFP36L2/BTG1/ADAR/PYHIN1/SDCBP/PPP3CA/TRIM21/PSMB8/CEBPD/PML/PMAIP1/HLA-E/NMI/IRF1/ISG15/IFI35/FOSL1/RHOC/BST2/HLA-A/PLOD2/HLA-B/PHLDA1/TAP1/STAT1/VEGFC/IL15RA/FAS/GBP1/TEAD4/IFIT3/IFITM1/IL6/ICAM1/COL16A1/C1S
Type 1 T helper cell	Type 1 T helper cell	75	-0.755216	-1.68624	5.77889e-06	2.49677e-05	7.64562e-06	4000	tags=63%, list=11%, signal=56%	CD68/HTR2B/TNFRSF1A/CD151/TRAF3IP2/CHRM3/TBX21/MAN1B1/SELP/BST1/SELE/ADAM8/FURIN/TRAF1/ENC1/ICAM3/SAV1/STAC/DOC2B/FCGR2C/GAB3/METRNL/IRF1/COL23A1/DUSP14/CD6/TIGIT/CD47/TLR8/SIT1/RCSD1/CD59/ZEB2/SH3KBP1/CD48/CD70/CD7/CLEC7A/MMD/HSD11B1/CD52/SIGLEC10/EMP1/CD53/COL5A3/CALD1/GFPT2
NK cells resting	NK cells resting	56	-0.784619	-1.71405	5.90146e-06	2.49677e-05	7.64562e-06	4725	tags=59%, list=13%, signal=51%	MGAM/S1PR5/KLRD1/PTGDR/TRBC1/TBX21/IL18RAP/CD244/TEP1/IL12RB2/IL18R1/KLRB1/NAALADL1/TRDC/SH2D1A/GFI1/ZAP70/GZMM/LCK/CD247/GZMK/GZMH/IL2RB/CD7/GNLY/PRR5L/CD2/NKG7/GZMA/PRF1/CST7/GZMB/CCL5
APM	APM	33	-0.857534	-1.74254	6.27904e-06	2.55813e-05	7.8335e-06	2910	tags=85%, list=8%, signal=78%	HLA-DPB2/ERAP2/HLA-G/PSMB8/TAPBP/HLA-E/HLA-C/HLA-DMA/B2M/TAP2/HLA-DOB/HLA-A/HLA-B/HLA-F/TAP1/HLA-DQB2/HLA-DOA/HLA-DQA2/HLA-DMB/PSMB9/HLA-DRB6/HLA-DRB5/HLA-DPB1/HLA-DPA1/HLA-DQB1/HLA-DQA1/HLA-DRA/HLA-DRB1
Mast cells activated	Mast cells activated	36	-0.839845	-1.73382	6.96923e-06	2.73791e-05	8.38404e-06	3722	tags=61%, list=10%, signal=55%	MS4A2/STXBP6/ATP8B4/CLC/IL18R1/CD33/HDC/HPGDS/IL1A/FCER1A/CMA1/CXCL3/CSF2/IL1B/SLC12A8/CCL20/P2RX1/CTSG/CCL4/GZMB/TPSAB1/CPA3
Angiogenesis	Angiogenesis	39	-0.820111	-1.72335	1.70645e-05	6.47275e-05	1.98208e-05	4002	tags=77%, list=11%, signal=69%	ADCY4/EMCN/CLEC14A/PLVAP/MYCT1/ROBO4/ITGA9/CDH5/CLEC3B/ENG/LDB2/GIMAP8/CALCRL/VWF/ECSCR/ACVRL1/EBF1/TEK/JAM2/S1PR1/TIE1/PECAM1/RHOJ/GNG11/CNRIP1/A2M/SPARCL1/APLNR/LRRC32/COL15A1
LYM Attractor	LYM Attractor	10	-0.969788	-1.67007	2.21946e-05	8.13803e-05	2.49203e-05	1108	tags=100%, list=3%, signal=97%	CD48/LCP2/IL10RA/PTPRC/EVI2B/LAPTM5/CD53/CYBB/ITGB2
T cells CD4 naive	T cells CD4 naive	48	-0.784859	-1.68558	3.17791e-05	0.000112765	3.45308e-05	4807	tags=69%, list=13%, signal=60%	FLT3LG/LY9/DSC1/TRAT1/TCF7/TRBC1/GRAP2/UBASH3A/SIRPG/ITK/TRAV13-1/CD3G/RASGRP2/ACAP1/SH2D1A/MAP4K1/ZAP70/GZMM/LCK/ICOS/CD247/LEF1/CD27/GAL3ST4/CD3D/CD7/WNT7A/GPR1/LTB/CD2/DPP4/TRAC/IL7R
T cells follicular helper	T cells follicular helper	54	-0.769912	-1.67811	3.67226e-05	0.000126234	3.86554e-05	4289	tags=65%, list=12%, signal=57%	TRAT1/TCF7/TRAV8-6/TRBC1/ST8SIA1/FOSB/TRAV9-2/LTA/UBASH3A/SIRPG/ITK/KLRB1/TRAV13-1/CD3G/SH2D1A/MAP4K1/ZAP70/GZMM/LCK/ICOS/PDCD1/CD247/LEF1/TNFRSF4/CD27/CD69/CTLA4/CD3D/LAG3/CD7/CD2/CHI3L2/TRAC/CXCL13/RGS1
9_ECM/Dev/Immune	9_ECM/Dev/Immune	103	-0.698199	-1.58952	4.11451e-05	0.00013715	4.19982e-05	4145	tags=59%, list=11%, signal=53%	FXYD1/TSPAN7/HTR2B/GHR/NTRK2/FOSB/HLF/ADIPOQ/CIDEC/HOXA9/FMO2/ANK2/CFD/APOD/ADH1B/IGF1/PDE2A/CDO1/ADAMTS5/CD36/PDE1A/CLDN5/BHMT2/LPL/FCER1A/JAM2/MEOX1/ITM2A/PCOLCE2/MEOX2/PTN/PLA2G2A/THBS4/CMA1/PID1/RBMS3/ITGA7/CHRDL1/LYVE1/C7/MME/IL33/CH25H/PROS1/AOC3/LAMA2/EGR3/OGN/S100B/SORBS1/COL17A1/ELN/CAV2/MT1M/CXCL2/FHL1/IL6/MFAP4/MYH11/DPT/CNN1
Natural killer T cell	Natural killer T cell	43	-0.792034	-1.68517	7.81653e-05	0.000252888	7.74393e-05	3310	tags=51%, list=9%, signal=47%	BTN2A2/CLEC1A/CD101/FUT4/SDCBP/UBASH3A/MICB/CNPY4/CCDC88A/FOSL1/LILRB5/LAMP2/CSF2/SLC7A7/THBD/VCAM1/TREM2/HSPB6/IL32/SPP1/CD109/PDPN
Activated CD8 T cell	Activated CD8 T cell	26	-0.844332	-1.66303	0.000120628	0.000379116	0.000116093	2337	tags=58%, list=6%, signal=54%	CD3G/MPZL1/ZAP70/LCK/CD8A/GZMK/CD69/GZMH/CD3D/IL2RB/GNLY/CD3E/CD37/NKG7/GZMA
B cells naive	B cells naive	57	-0.74163	-1.62316	0.000149876	0.000457624	0.000140134	3648	tags=51%, list=10%, signal=46%	HHEX/SPIB/VPREB3/STAP1/PNOC/CD19/MS4A1/TCL1A/CD22/CD72/CD1C/P2RY14/RASGRP2/BACH2/CR2/IL4R/CD79B/CD180/FCGR2B/HLA-DOB/IGHD/CD69/IRF8/LTB/CD37/CD79A/LY86/IGKC/IGHM
T_cell_PCA_16704732	T_cell_PCA_16704732	113	-0.668658	-1.52834	0.000153928	0.000457624	0.000140134	4209	tags=52%, list=12%, signal=46%	NR4A2/SNPH/PDE4D/ITPKB/TCF7/RORA/NELL2/SYNE2/CISH/APBA2/ATP1A1/UPP1/ITK/LTBP4/GPSM3/RASGRP1/KLRB1/CD3G/TNFSF8/DNASE1L3/CD28/SH2D1A/PRKCQ/ITGA6/GFI1/ZAP70/BAG3/CD6/LCK/STAT4/LDHA/ITM2A/PCSK5/PTGER2/IL6ST/CD5/LEF1/SLC39A8/FYN/GZMK/RGS10/PLXDC1/CDC25B/ADA/BIN2/CD3D/LCP2/RUNX2/CD3E/CCND2/CD2/GBP1/FBLN5/DPP4/ACTN1/APOE/IL7R/CCL5/ANXA1
CD103neg_mean_25446897	CD103neg_mean_25446897	16	-0.90229	-1.65681	0.000164121	0.000470175	0.000143977	1188	tags=75%, list=3%, signal=73%	LYVE1/MS4A7/STAB1/SIGLEC1/TMEM119/APOE/TREM2/C5AR1/MRC1/C1QA/C1QC/C1QB
Th1 cells	Th1 cells	26	-0.838955	-1.65244	0.000170718	0.000470175	0.000143977	5803	tags=92%, list=16%, signal=78%	LRRN3/ZBTB32/SYNGR3/BTG3/LRP8/DGKI/GGT1/IFNG/IL12RB2/LTA/EGFL6/APOD/DUSP5/APBB2/DOK5/CD38/SGCB/CSF2/BST2/CTLA4/HBEGF/CD70/CCL4/DPP4
IL12_score_21050467	IL12_score_21050467	20	-0.871233	-1.65054	0.000170973	0.000470175	0.000143977	3583	tags=75%, list=10%, signal=68%	MAPK14/IFNG/IL12RB2/JAK2/IL18R1/CD3G/ETV5/IL18/STAT4/CXCR3/IL12RB1/CD3D/CCR5/JUN/CD3E
Tcell_21978456	Tcell_21978456	17	-0.895955	-1.65819	0.000206463	0.000553926	0.000169623	2694	tags=88%, list=7%, signal=82%	ITK/PLAC8/LCK/GZMK/CORO1A/CD3D/CD48/CD52/IL10RA/CD2/PTPRC/SAMSN1/EVI2B/LAPTM5/CD53
B cells memory	B cells memory	58	-0.73455	-1.61217	0.000218705	0.000572799	0.000175403	3648	tags=55%, list=10%, signal=50%	HHEX/SPIB/VPREB3/STAP1/PNOC/DENND5B/CD19/MS4A1/TNFRSF17/CD22/CD72/CD1C/RASGRP2/BACH2/CR2/SP140/CD79B/CD180/SIT1/CD27/FCGR2B/HLA-DOB/IGHD/CD69/AIM2/IRF8/LTB/CD37/CD79A/LY86/IGKC/IGHM
CD34_CD36_Cluster	CD34_CD36_Cluster	35	-0.796916	-1.64406	0.000275877	0.000705732	0.000216109	2848	tags=63%, list=8%, signal=58%	CFD/ENPP2/ADH1B/CD34/AQP1/CASP4/CD36/CLDN5/JAM2/MEOX1/ITM2A/PECAM1/GNG11/SLIT2/GPX3/NDN/PROS1/AOC3/IGFBP6/FHL1/CAV1/C1QA
ICR	ICR	14	-0.908494	-1.64414	0.000283296	0.00070824	0.000216877	3145	tags=93%, list=9%, signal=85%	IFNG/CD8B/IRF1/CD8A/GZMH/STAT1/GNLY/GZMA/PRF1/GZMB/CCL5/CXCL9/CXCL10
Immune_4	Immune_4	13	-0.922202	-1.65139	0.000331231	0.000809676	0.000247939	2758	tags=92%, list=8%, signal=85%	TNFRSF17/CD3G/CCR2/IL21R/CD8A/CD27/GZMK/CD7/CD2/GZMA/CCL19/GZMB
MCD3_CD8_21214954	MCD3_CD8_21214954	40	-0.771994	-1.62928	0.000412056	0.000979233	0.000299861	3507	tags=70%, list=10%, signal=63%	ARCN1/FASLG/SPIB/ARHGAP15/MS4A1/HVCN1/CD8B/KLHL6/PLA2G2D/ARHGAP4/CD3G/P2RY10/GIMAP7/CD6/LCK/CD79B/PTPN22/ACVRL1/STAT4/RHOH/CXCR3/CD5/MFNG/CD8A/CD3D/HLA-DOA/CD2/BIN1
Stromal wound repair	Stromal wound repair	12	-0.924775	-1.64534	0.0004184	0.000979233	0.000299861	1577	tags=83%, list=4%, signal=80%	FBN2/PLAT/LYN/TGFB1/L1CAM/CAV2/IGFBP6/SERPINE1/VIM/CAV1
Immune_INF	Immune_INF	10	-0.945542	-1.62831	0.000433963	0.000994498	0.000304535	654	tags=100%, list=2%, signal=98%	CCL8/CCL19/CCL13/CXCL13/CCL5/CXCL12/IL32/CXCL10/CCL18
B cells	B cells	32	-0.787571	-1.60042	0.000662957	0.00148827	0.000455739	5910	tags=72%, list=16%, signal=60%	FAM30A/SLC15A2/BCL11A/MICAL3/BLK/GNG7/SPIB/PNOC/CD19/MS4A1/TCL1A/TNFRSF17/CD72/BACH2/CR2/MEF2C/OSBPL10/HLA-DOB/HLA-DQA1/IGHA1/IGKC/IGHM/IGHG1
Activated B cell	Activated B cell	26	-0.811537	-1.59843	0.000712814	0.00156819	0.000480212	6137	tags=92%, list=17%, signal=77%	ADAM28/CLEC17A/CLECL1/MICAL3/BLK/AKNA/GNG7/SPIB/PNOC/CD19/MS4A1/TCL1A/TNFRSF17/BACH2/ARHGAP25/CR2/CD79B/CD180/CD38/CD27/HLA-DOB/IGKC/IGHM/CCL21
T follicular helper cell	T follicular helper cell	33	-0.777935	-1.58079	0.000911143	0.00196521	0.000601787	3738	tags=61%, list=10%, signal=54%	CTSS/LGMN/MICA/CD83/CDK5R1/FGF2/PDCD1/NCAM1/CD84/SIGLEC7/CD200/CLEC10A/NRP1/SIGLEC9/CLEC4A/DPP4/CLIC3/LRRC32/PDCD1LG2/CSF1R
Mast cells resting	Mast cells resting	37	-0.765892	-1.59352	0.00111908	0.00236728	0.000724909	4199	tags=68%, list=12%, signal=60%	ADAMTS3/ST8SIA1/MS4A2/ADRB2/BMP2K/FAM124B/STAP1/STXBP6/ATP8B4/CLC/IL18R1/CD33/P2RY14/HDC/HPGDS/GFI1/FCER1A/PAQR5/CMA1/SLC12A8/P2RX1/CTSG/TPSAB1/CPA3/C3AR1
B_lymphocytes	B_lymphocytes	22	-0.830957	-1.59433	0.00120345	0.00246155	0.000753775	3457	tags=77%, list=10%, signal=70%	SPIB/CD19/CD83/CD22/CD72/IRF4/CD79B/CD38/FCGR2B/LYN/BTK/CEBPB/IRF8/CD79A/CD74/CD86/SPI1
Apocrine	Apocrine	14	0.850311	1.75854	0.0012084	0.00246155	0.000753775	871	tags=57%, list=2%, signal=56%	HMGCS2/DHRS2/AGR2/FOXA1/AR/SPDEF/UGT2B28/MLPH
IFN_21978456	IFN_21978456	12	-0.906805	-1.61337	0.00123294	0.00246588	0.000755101	2675	tags=92%, list=7%, signal=85%	OAS3/OASL/HERC6/OAS2/MX1/IFI44L/IFI44/IFI27/RSAD2/IFIT1/IFIT3
Macrophage	Macrophage	30	-0.781564	-1.58742	0.00148822	0.00292329	0.00089517	3722	tags=63%, list=10%, signal=57%	MS4A2/FRMD4A/CRYBB1/CD300LB/FZD2/FPR2/VNN1/CCL23/HRH1/CCL26/IGSF6/BASP1/CD4/RNASE2/SLC15A3/HK3/WNT5B/FPR1/AIF1
Natural killer cell	Natural killer cell	32	-0.763055	-1.5506	0.00249497	0.00481486	0.00147441	3766	tags=56%, list=10%, signal=50%	CYTH1/FGF18/FASLG/CRTAM/CTSZ/KANK2/BST2/CDH2/AKT3/FCGR1A/CSF2RA/LST1/DPYD/CXCL1/FSTL1/AXL/IGFBP5/FN1
Effector memeory CD8 T cell	Effector memeory CD8 T cell	25	-0.806399	-1.5808	0.00264205	0.00501078	0.0015344	5930	tags=80%, list=16%, signal=67%	ARHGAP10/NFKBIA/FCRL6/DAPP1/FLT3LG/CFLAR/CD55/SETD7/ACAP1/APOL3/GZMM/ATP10D/CCR5/IFI16/HLA-DMB/CMKLR1/HLA-DPB1/HAPLN3/HLA-DPA1/C3AR1
Neutrophils	Neutrophils	26	-0.779737	-1.5358	0.00316041	0.00589228	0.00180434	5730	tags=92%, list=16%, signal=78%	VNN3/SLC25A37/TNFRSF10C/CEACAM3/MGAM/TECPR2/ALPL/FCAR/SLC22A4/BST1/SIGLEC5/CSF3R/FCGR3B/CREB5/HPSE/CD93/DYSF/PDE4B/MME/S100A12/LILRB2/G0S2/FPR1/CRISPLD2
Immature B cell	Immature B cell	17	-0.836053	-1.54732	0.0035718	0.0065483	0.00200522	5080	tags=82%, list=14%, signal=71%	FCRLA/FCRL3/FCRL5/STAP1/HVCN1/SP100/HDAC9/CD22/NCF1B/P2RY10/NCF1/TAGAP/HLA-DQA1/CYBB
Central memory CD4 T cell	Central memory CD4 T cell	26	-0.774187	-1.52487	0.00390953	0.00704997	0.00215884	2713	tags=50%, list=7%, signal=46%	SIRPG/SFXN3/CYLD/ITGB1/LSP1/FYN/AHNAK/ANXA2P2/COL4A1/IFITM2/GLIPR1/VIM/ITGB2
Activated dendritic cell	Activated dendritic cell	32	-0.739383	-1.50249	0.00547463	0.00971305	0.00297433	6147	tags=75%, list=17%, signal=62%	SPCS3/SRA1/RAB1A/SLC25A37/XPO6/ATP6V1A/TREML1/TNFSF14/RHOA/CD302/ACTR3/CD207/SIGLEC5/VNN2/SLAMF9/CAPG/CCNA1/CCL3L3/SLA/HLA-DQA2/UBD/TREM1/C1QC/C1QB
Mast cell	Mast cell	17	-0.824224	-1.52543	0.00595696	0.010401	0.00318501	2996	tags=82%, list=8%, signal=76%	SIGLEC8/ADAMTS3/ARHGAP15/ITGA9/FTL/FCN1/HSPA6/CPM/CMA1/PTGS2/EGR3/CTSG/PILRA/CPA3
Endothelial cells	Endothelial cells	29	-0.748711	-1.50428	0.00752673	0.0129366	0.00396144	5441	tags=83%, list=15%, signal=70%	PLXNA2/KDR/HECW2/PEAR1/ESAM/VEPH1/MMRN1/EMCN/SHE/PALMD/CLEC14A/MYCT1/SHANK3/ROBO4/CDH5/APLN/PGF/VWF/BCL6B/ACVRL1/TEK/TIE1/BMP6/EDN1
MDACC_FNA_20805453	MDACC_FNA_20805453	11	-0.881127	-1.54854	0.00810225	0.0135695	0.00415525	1800	tags=64%, list=5%, signal=61%	PLTP/COL4A2/SERPINE2/CXCL12/IGHA1/IGKC/IGHG3
Neutrophil	Neutrophil	17	-0.813567	-1.50571	0.00819714	0.0135695	0.00415525	5730	tags=76%, list=16%, signal=64%	VNN3/TNFRSF10C/MGAM/FFAR2/CXCR1/CASP5/CREB5/MMP25/APOBEC3A/STEAP4/S100A12/CDA/CHST15
T cells	T cells	18	-0.804228	-1.50134	0.00826505	0.0135695	0.00415525	4289	tags=78%, list=12%, signal=69%	TRAT1/TRBC1/NCALD/CD3G/CD28/SH2D1A/PRKCQ/CD6/LCK/ITM2A/CD3D/CD3E/CD2/TRAC
Eosinophils	Eosinophils	66	-0.652387	-1.45094	0.0096443	0.0156011	0.00477736	5536	tags=45%, list=15%, signal=39%	PADI4/IL1RL1/TIPARP/MGAM/CCR3/CYSLTR2/FFAR2/KCNH2/IL18RAP/PLEKHG3/CD244/CLC/P2RY2/IL18R1/P2RY14/P2RY10/MXD1/C5AR2/GPR65/ST3GAL6/P2RY13/THBS4/RNASE2/SAMSN1/BCL2A1/GPR183/C3AR1/RGS1/NCF2/THBS1
IL2_score_21050467	IL2_score_21050467	22	-0.766859	-1.47135	0.0109542	0.0174632	0.00534758	5806	tags=64%, list=16%, signal=53%	MAPK3/ELK1/MAP2K1/GRB2/FOS/STAT5A/SHC1/JAK1/LCK/JAK3/JUN/IL2RB/IL2RA/IL2RG
NK cells	NK cells	35	-0.722136	-1.48979	0.0117357	0.0184418	0.00564726	6251	tags=57%, list=17%, signal=47%	SGMS1/CDC5L/NCR1/BCL2/KLRD1/XCL2/ATL2/FGF18/PRX/KLRB1/TBXA2R/APBB2/SPN/KANK2/ADARB1/ALDH1B1/PDLIM4/CD53/IGFBP5/MRC2
B_cell_PCA_16704732	B_cell_PCA_16704732	26	-0.732767	-1.44329	0.0139016	0.0215377	0.00659527	3270	tags=69%, list=9%, signal=63%	BCL11A/SNX2/FLII/PNOC/CD19/C11orf24/SLC2A1/CD72/BACE2/POU2AF1/CR2/MEF2C/HLA-DMA/OSBPL10/NCF1/CD200/AIM2/IGLC2
CD8_PCA_16704732	CD8_PCA_16704732	11	-0.856971	-1.50609	0.017125	0.0261632	0.0080117	3599	tags=82%, list=10%, signal=74%	TBX21/CD8B/CD8A/GZMH/IL2RB/GNLY/PRF1/CST7/CCL5

## Sheet: Table S6
Table S6: The details about differentially-expressed genes (DEGs) via meta-entire cohort.
	logFC	AveExpr	t	P.Value	adj.P.Val	B
CRELD1	9.99561	19.0037	10.0051	4.19e-23	1e-22	41.4176
ARMC1	9.99545	19.0103	10.0061	4.15e-23	9.94e-23	41.4275
SCN11A	9.97965	17.5887	10.9835	2.12e-27	6.34e-27	51.1922
UQCRC2	9.97776	17.5767	10.9785	2.24e-27	6.67e-27	51.1397
SLC5A6	9.97206	17.5519	10.9652	2.57e-27	7.64e-27	51.0018
MTA1	9.97098	17.5417	10.9609	2.69e-27	7.99e-27	50.9572
KDELR1	9.96361	18.8371	11.4305	1.76e-29	5.94e-29	55.9307
ELF3	9.96331	19.5221	10.7489	2.45e-26	6.87e-26	48.7733
CTSB	9.95743	18.176	9.92956	8.69e-23	2.06e-22	40.6978
UIMC1	9.93757	19.8054	10.4456	5.4e-25	1.41e-24	45.7153
CST5	9.92336	17.5768	14.0307	5.35e-43	3.82e-42	86.7683
ADM2	9.92254	17.564	14.0237	5.86e-43	4.18e-42	86.6789
IL1RL2	9.91985	19.011	12.0267	2.28e-32	9.03e-32	62.5134
IKBKAP	9.91962	19.0126	12.0269	2.27e-32	9.01e-32	62.5165
PCDHGB6	9.91861	17.5488	14.0102	6.98e-43	4.96e-42	86.5043
MAP3K14	9.9182	19.0252	12.0294	2.21e-32	8.77e-32	62.5445
TIMM22	9.9149	19.0024	12.0172	2.54e-32	1e-31	62.4062
CYB5A	9.91438	18.4082	11.6005	2.72e-30	9.65e-30	57.7778
PTGER1	9.9099	17.3215	10.9036	4.9e-27	1.44e-26	50.3631
TCF3	9.90435	19.0769	11.1682	2.99e-28	9.36e-28	53.1297
SCAMP3	9.90403	17.2808	10.8869	5.84e-27	1.71e-26	50.19
AURKC	9.90132	17.2659	10.8794	6.32e-27	1.84e-26	50.1127
C6orf62	9.89146	19.2874	11.5515	4.68e-30	1.63e-29	57.2427
GRHPR	9.87537	18.9752	10.3177	1.94e-24	4.94e-24	44.4507
HADH	9.87063	18.7895	10.0712	2.21e-23	5.36e-23	42.052
CHGA	9.86692	18.7815	10.0658	2.32e-23	5.64e-23	42.0002
AMPD3	9.86292	18.753	10.0555	2.57e-23	6.22e-23	41.901
CASP4	9.86127	18.7408	10.0508	2.69e-23	6.51e-23	41.8558
CYB5R2	9.85517	17.9619	10.3192	1.92e-24	4.88e-24	44.4649
NFIX	9.85264	17.9477	10.3138	2.02e-24	5.13e-24	44.4124
FRS2	9.84365	17.435	10.6263	8.63e-26	2.36e-25	47.5277
PUM1	9.83297	18.7332	10.8626	7.53e-27	2.18e-26	49.9396
ZFP30	9.80686	18.55	11.5653	4.02e-30	1.41e-29	57.3938
DNM3	9.80359	18.5284	11.5547	4.51e-30	1.58e-29	57.2777
CRHBP	9.7924	19.4642	10.6801	4.98e-26	1.38e-25	48.0723
CASK	9.79141	18.4809	10.8574	7.95e-27	2.3e-26	49.8854
CLN5	9.78302	18.4359	10.8367	9.86e-27	2.83e-26	49.6723
KCNE4	9.77351	19.2283	9.20617	7.29e-20	1.5e-19	34.0582
PTPN7	9.77308	19.2477	9.2091	7.1e-20	1.46e-19	34.0842
TF	9.74962	18.2631	8.58361	1.65e-17	3.12e-17	28.7185
HIBCH	9.74416	20.8056	7.65701	2.77e-14	4.69e-14	21.4235
SLC38A1	9.73441	20.7667	7.64564	3.02e-14	5.1e-14	21.3389
ATP5S	9.73094	19.6408	10.5481	1.92e-25	5.15e-25	46.7397
LAPTM4B	9.71314	18.5521	5.79809	7.61e-09	1.07e-08	9.1963
HPRT1	9.70234	16.9378	12.0505	1.73e-32	6.93e-32	62.7831
KRT9	9.69848	17.6242	12.2589	1.58e-33	6.83e-33	65.1577
LRRC1	9.69048	18.8347	9.09471	1.97e-19	4.02e-19	33.0766
GYG2	9.66671	19.3883	10.6491	6.84e-26	1.88e-25	47.7581
PPP2R3A	9.64564	17.5632	12.3874	3.53e-34	1.6e-33	66.6395
CAT	9.60923	18.4258	9.1628	1.08e-19	2.21e-19	33.6749
NUDC	9.60658	17.8884	11.1773	2.71e-28	8.52e-28	53.226
BCL10	9.60327	17.4011	10.7367	2.78e-26	7.77e-26	48.6485
PARP8	9.60208	17.3866	10.7322	2.91e-26	8.13e-26	48.6025
CBX8	9.59719	17.1323	11.2713	9.89e-29	3.19e-28	54.2234
PDK1	9.59076	20.8766	3.85822	0.00011731	0.000145804	-0.0460165
SIDT1	9.58398	15.5505	11.5698	3.82e-30	1.34e-29	57.4425
ACAA2	9.58226	15.5963	12.0281	2.24e-32	8.89e-32	62.5302
BMPR2	9.57177	17.3098	11.9616	4.77e-32	1.86e-31	61.7808
MMP19	9.56077	17.3051	13.042	1.4e-37	7.71e-37	74.3999
SSFA2	9.55924	17.3047	13.0397	1.44e-37	7.92e-37	74.3721
KRT75	9.55702	17.2827	13.0273	1.68e-37	9.16e-37	74.2212
SMAP1	9.55464	16.8998	9.74862	4.89e-22	1.12e-21	38.9936
PRKCDBP	9.54606	17.2416	12.9903	2.63e-37	1.42e-36	73.7739
PFKFB2	9.54068	20.3532	7.59389	4.46e-14	7.49e-14	20.9554
PPP2R1B	9.53887	20.3467	7.59151	4.54e-14	7.63e-14	20.9377
NTAN1	9.52805	17.2167	12.87	1.14e-36	5.89e-36	72.3264
OSBP2	9.49952	17.9906	11.7174	7.45e-31	2.72e-30	59.0615
ANKRD17	9.49779	17.955	11.7052	8.53e-31	3.11e-30	58.9269
ZFX	9.49405	17.9349	11.6935	9.72e-31	3.53e-30	58.7979
TASP1	9.49144	17.6091	10.9773	2.26e-27	6.75e-27	51.1278
ELOVL5	9.48738	18.5659	10.9025	4.96e-27	1.45e-26	50.3518
NPEPPS	9.48657	18.5611	10.9006	5.06e-27	1.48e-26	50.3315
TNFSF9	9.48296	18.2663	12.4998	9.43e-35	4.45e-34	67.9479
C19orf54	9.48052	17.8578	11.5823	3.33e-30	1.17e-29	57.5791
PADI2	9.45626	18.0353	9.51672	4.29e-21	9.4e-21	36.8517
LSM2	9.44988	18.0228	9.50799	4.65e-21	1.02e-20	36.772
SNN	9.44341	17.9786	9.4922	5.38e-21	1.17e-20	36.628
RYK	9.43662	19.4901	7.36039	2.53e-13	4.12e-13	19.2554
PRKCE	9.43433	19.4704	7.35688	2.59e-13	4.22e-13	19.2302
BRD1	9.41501	17.7069	11.5386	5.39e-30	1.88e-29	57.1024
SMARCB1	9.41392	17.7281	11.5433	5.12e-30	1.79e-29	57.1535
ADAM8	9.41331	17.7414	10.4923	3.37e-25	8.91e-25	46.1813
ADAMTS9	9.41168	17.5518	9.05571	2.79e-19	5.66e-19	32.7357
ADCY2	9.4113	17.5744	9.05874	2.71e-19	5.52e-19	32.7622
ZDHHC17	9.41024	17.6977	11.5295	5.96e-30	2.07e-29	57.0037
BRD8	9.39613	17.8913	8.07799	1.04e-15	1.84e-15	24.6403
MAD2L1BP	9.34394	18.3477	11.4916	9.03e-30	3.11e-29	56.5921
WDR70	9.3424	18.3285	11.4842	9.79e-30	3.36e-29	56.5119
TINF2	9.34147	18.3036	11.4748	1.09e-29	3.72e-29	56.4095
ADAM28	9.30964	17.477	11.9806	3.85e-32	1.51e-31	61.9943
CSNK1A1	9.29897	18.244	12.0036	2.96e-32	1.17e-31	62.2537
IFNGR1	9.27934	18.0456	10.0612	2.43e-23	5.89e-23	41.9557
CHEK1	9.2787	18.0507	10.0615	2.42e-23	5.88e-23	41.9586
MEGF9	9.26248	18.8488	10.0336	3.18e-23	7.65e-23	41.6911
FAM96B	9.24809	17.6725	11.5021	8.05e-30	2.78e-29	56.7059
ZCCHC10	9.24076	19.3711	10.0186	3.68e-23	8.83e-23	41.5474
SPRY4	9.23899	19.3651	10.0153	3.8e-23	9.11e-23	41.5153
HDAC2	9.20923	17.6704	10.3732	1.12e-24	2.87e-24	44.9976
AK2	9.19545	18.0685	11.067	8.77e-28	2.68e-27	52.0646
CHD5	9.18392	19.7453	9.45114	7.85e-21	1.7e-20	36.2546
AXIN1	9.17836	19.7102	9.4385	8.82e-21	1.9e-20	36.14
MT1E	9.17255	17.448	12.3009	9.68e-34	4.27e-33	65.641
ATP6V0E1	9.15981	18.0386	10.6605	6.08e-26	1.67e-25	47.8738
KIF13B	9.15884	16.6592	11.1138	5.34e-28	1.65e-27	52.5559
PDK3	9.15717	17.9904	10.6447	7.16e-26	1.96e-25	47.7132
CCR1	9.12503	16.9144	12.0351	2.07e-32	8.24e-32	62.6087
PTRF	9.1234	16.8933	12.026	2.3e-32	9.09e-32	62.5059
PLXNC1	9.12257	16.889	12.0233	2.37e-32	9.37e-32	62.4754
MRPL44	9.12035	16.3117	12.1193	7.89e-33	3.24e-32	63.5627
TUSC3	9.11865	16.8812	12.0149	2.61e-32	1.03e-31	62.3803
JMJD6	9.09915	18.7378	11.2857	8.46e-29	2.74e-28	54.3779
GOLGA1	9.0983	18.7478	11.2877	8.29e-29	2.69e-28	54.3984
RBBP4	9.07553	16.3712	10.1874	7.07e-24	1.75e-23	43.1757
ITGB4	9.06387	17.3572	10.9398	3.36e-27	9.92e-27	50.7377
FLRT3	9.06256	16.6242	2.8773	0.00404733	0.00474652	-3.32353
IKZF1	9.06125	19.7079	9.3833	1.46e-20	3.12e-20	35.641
TRO	9.05667	17.2232	10.6795	5.01e-26	1.38e-25	48.0666
TKTL1	9.03288	16.6906	11.9229	7.4e-32	2.85e-31	61.3467
CD209	9.01371	15.6148	13.5603	2.23e-40	1.42e-39	80.7876
BNIP2	9.01213	19.1838	9.60387	1.91e-21	4.25e-21	37.6511
TRAPPC6A	9.00795	19.1367	9.58918	2.19e-21	4.86e-21	37.5158
DES	9.0053	14.241	12.8922	8.67e-37	4.53e-36	72.5932
COL14A1	9.00075	14.2259	12.88	1.01e-36	5.24e-36	72.4463
EGFR	9.0006	14.2304	12.8815	9.87e-37	5.15e-36	72.4648
NUP62	8.99855	18.0989	10.8056	1.36e-26	3.88e-26	49.353
CLTA	8.99821	18.0967	10.8044	1.38e-26	3.92e-26	49.3413
NPY5R	8.99755	18.8709	6.72059	2.27e-11	3.45e-11	14.8579
BRD7	8.99597	16.737	10.9144	4.38e-27	1.29e-26	50.4741
COBLL1	8.9904	17.9667	9.26439	4.31e-20	9.01e-20	34.5754
ZNF335	8.91247	15.4246	7.39335	1.98e-13	3.24e-13	19.4923
GLT8D1	8.89105	16.7826	10.441	5.66e-25	1.48e-24	45.6697
CD3G	8.87474	17.9986	10.1789	7.68e-24	1.9e-23	43.0937
SEC23A	8.87343	17.4896	10.0576	2.52e-23	6.1e-23	41.9212
TNFAIP8	8.86765	16.996	12.0994	9.91e-33	4.03e-32	63.3372
GAL	8.86742	16.9942	12.0985	1e-32	4.07e-32	63.3264
IDUA	8.86518	17.4382	10.0355	3.12e-23	7.52e-23	41.7092
DHODH	8.85158	15.1197	11.7686	4.2e-31	1.56e-30	59.6278
PDPN	8.82823	17.2299	10.772	1.93e-26	5.44e-26	49.0092
SF3B3	8.8268	15.9411	11.7229	7e-31	2.57e-30	59.1226
TSKU	8.82511	15.9302	11.7179	7.4e-31	2.71e-30	59.0676
KIAA0922	8.82195	18.1532	10.1932	6.68e-24	1.65e-23	43.232
MTMR6	8.82165	15.9022	11.7049	8.55e-31	3.12e-30	58.9242
PDGFA	8.81875	18.1273	10.183	7.38e-24	1.82e-23	43.1335
SMARCC1	8.8154	17.7751	10.3607	1.27e-24	3.25e-24	44.8738
BRCA1	8.8138	18.1142	10.1736	8.09e-24	2e-23	43.042
TLE1	8.80832	18.1006	10.1631	8.98e-24	2.21e-23	42.9398
CNOT6	8.79992	17.509	9.35812	1.84e-20	3.91e-20	35.4143
HSPA1L	8.78071	18.7151	9.39944	1.26e-20	2.7e-20	35.7867
CDIPT	8.78001	18.692	9.39438	1.32e-20	2.83e-20	35.7409
GJA5	8.77941	18.0767	7.51321	8.17e-14	1.36e-13	20.3623
BCAS1	8.7729	18.0394	7.50372	8.77e-14	1.46e-13	20.2928
KLF12	8.77186	17.7232	11.8429	1.83e-31	6.88e-31	60.4531
JUND	8.76512	16.7967	11.2385	1.41e-28	4.49e-28	53.8748
ERLIN1	8.76383	16.7839	11.2328	1.5e-28	4.77e-28	53.8146
SLC6A7	8.72755	19.5708	8.50472	3.2e-17	5.98e-17	28.0669
SMCP	8.72499	19.5579	8.50007	3.33e-17	6.21e-17	28.0286
ADCYAP1	8.72442	16.1274	11.6309	1.95e-30	6.97e-30	58.1108
PARK7	8.7236	19.735	9.33113	2.35e-20	4.98e-20	35.1719
MAN1A1	8.69917	17.3768	10.95	3.02e-27	8.94e-27	50.8438
RAC2	8.69722	17.3649	10.9437	3.22e-27	9.54e-27	50.7782
PSG9	8.68947	17.3552	10.9314	3.67e-27	1.08e-26	50.6506
GCDH	8.67696	16.2611	12.5359	6.16e-35	2.92e-34	68.37
EEF1D	8.67446	16.3478	12.3171	8.02e-34	3.56e-33	65.8273
REG1A	8.65127	18.7614	9.41987	1.05e-20	2.25e-20	35.9713
PPP1CB	8.64968	16.8533	11.0172	1.49e-27	4.47e-27	51.543
ABCA7	8.64962	18.725	9.41054	1.14e-20	2.44e-20	35.8869
GAST	8.64914	18.7461	9.41457	1.1e-20	2.36e-20	35.9234
TG	8.64856	18.7274	9.4099	1.15e-20	2.46e-20	35.8812
SKP2	8.64651	16.8335	10.5966	1.17e-25	3.17e-25	47.2281
PGM5	8.60346	11.7812	3.12136	0.00182219	0.00217187	-2.59647
NFX1	8.5943	18.3434	10.3117	2.06e-24	5.24e-24	44.3917
TSR1	8.59352	18.3685	10.3174	1.95e-24	4.95e-24	44.448
ARFGAP3	8.58935	16.8531	8.88245	1.28e-18	2.53e-18	31.2381
LMAN1	8.58896	16.8476	8.88119	1.29e-18	2.56e-18	31.2273
ADI1	8.5861	16.8428	8.87734	1.33e-18	2.64e-18	31.1943
NFYC	8.57776	16.5091	12.3211	7.66e-34	3.4e-33	65.8731
FBN2	8.56054	15.8293	3.94813	8.11e-05	0.00010139	0.301619
CIITA	8.55288	17.7432	9.14286	1.28e-19	2.64e-19	33.4993
SP110	8.55124	16.5619	11.4522	1.39e-29	4.73e-29	56.1657
PDCL	8.54951	17.7113	9.13259	1.41e-19	2.88e-19	33.409
RND1	8.54914	16.0973	12.034	2.1e-32	8.33e-32	62.5962
EEF1E1	8.54732	16.0339	11.9989	3.12e-32	1.23e-31	62.2009
RNASET2	8.54724	16.0197	11.9939	3.31e-32	1.3e-31	62.1436
HLA-E	8.54655	16.0372	11.9989	3.13e-32	1.23e-31	62.2003
PAQR6	8.54479	16.0794	12.0207	2.44e-32	9.64e-32	62.4465
CTNND2	8.54402	16.4336	10.959	2.74e-27	8.15e-27	50.9374
DNAJB9	8.54333	16.0222	11.989	3.5e-32	1.37e-31	62.0886
ALDH4A1	8.54281	18.7441	8.51898	2.84e-17	5.32e-17	28.1843
RMI1	8.5398	19.3976	9.52314	4.04e-21	8.88e-21	36.9104
HYAL1	8.5125	16.6179	11.6204	2.19e-30	7.81e-30	57.9952
DNAJB2	8.51152	16.6097	11.6165	2.28e-30	8.14e-30	57.9525
AP1B1	8.50937	16.6016	11.6107	2.43e-30	8.66e-30	57.8891
SUPT5H	8.49961	16.0841	12.4498	1.7e-34	7.91e-34	67.3652
AMD1	8.48858	17.7681	10.4735	4.08e-25	1.07e-24	45.9934
TKT	8.48668	17.7569	10.4681	4.31e-25	1.13e-24	45.9398
TNK2	8.48031	17.8924	10.0362	3.1e-23	7.48e-23	41.7154
PIK3R4	8.48005	17.8929	10.036	3.11e-23	7.49e-23	41.7136
PSMC3	8.46791	16.7334	10.2484	3.87e-24	9.7e-24	43.7706
WDFY3	8.46198	16.7041	10.2333	4.49e-24	1.12e-23	43.6234
VPS33B	8.43756	17.0106	12.8338	1.76e-36	9.04e-36	71.8942
DMTF1	8.43669	16.9993	12.8267	1.91e-36	9.82e-36	71.8096
ZNF330	8.43662	17.0168	12.8352	1.73e-36	8.89e-36	71.9107
C19orf24	8.43555	16.9794	12.8136	2.24e-36	1.15e-35	71.6525
DDX19A	8.43449	17.0002	12.8236	1.99e-36	1.02e-35	71.7721
APBB2	8.40756	15.8503	11.6479	1.61e-30	5.79e-30	58.2974
ENO1	8.40427	16.5684	11.9781	3.96e-32	1.55e-31	61.9668
ZNF302	8.39474	15.4215	10.6149	9.7e-26	2.64e-25	47.4128
FASTK	8.3931	15.698	5.79735	7.65e-09	1.08e-08	9.1921
TNFSF15	8.38107	17.157	10.0262	3.42e-23	8.21e-23	41.6202
RELA	8.37457	18.2815	10.6961	4.22e-26	1.17e-25	48.2347
CPLX2	8.35344	17.7623	9.97982	5.35e-23	1.28e-22	41.1763
HDGF	8.34866	16.9245	10.1608	9.18e-24	2.26e-23	42.9179
C10orf88	8.34591	16.9151	10.155	9.71e-24	2.39e-23	42.8618
ATM	8.34436	16.3749	10.2089	5.72e-24	1.42e-23	43.3854
SCARB2	8.33941	16.3691	10.2012	6.17e-24	1.53e-23	43.3103
C5orf30	8.33848	16.3561	10.1966	6.45e-24	1.6e-23	43.2656
TAPBPL	8.32498	14.8364	12.2875	1.13e-33	4.96e-33	65.4863
PIP5K1C	8.32407	20.3023	8.67416	7.66e-18	1.47e-17	29.4735
BLMH	8.32286	14.8233	12.2799	1.24e-33	5.4e-33	65.3985
PAPSS2	8.31774	15.7252	9.76986	4e-22	9.21e-22	39.1922
R3HDM2	8.31657	16.742	10.8341	1.01e-26	2.91e-26	49.6457
GRIN1	8.31502	16.7462	10.8331	1.02e-26	2.93e-26	49.6361
IER2	8.31445	16.4306	11.264	1.07e-28	3.44e-28	54.146
S100A13	8.31168	16.4097	11.2541	1.19e-28	3.82e-28	54.0407
RAE1	8.31154	16.7316	10.824	1.13e-26	3.22e-26	49.5417
CALD1	8.29683	16.0636	8.05638	1.24e-15	2.19e-15	24.4712
XPO6	8.28975	21.0113	5.73351	1.11e-08	1.56e-08	8.83031
CIAO1	8.28833	16.5645	10.1572	9.5e-24	2.34e-23	42.8832
RAB13	8.28322	16.5286	10.1395	1.13e-23	2.77e-23	42.7116
IL6R	8.28177	18.2851	9.24386	5.19e-20	1.08e-19	34.3927
GLRB	8.27553	17.9099	10.2961	2.41e-24	6.1e-24	44.238
LAMA4	8.26368	17.847	10.2604	3.43e-24	8.64e-24	43.8886
TUBGCP3	8.25925	16.1346	12.1946	3.32e-33	1.41e-32	64.4209
KIAA0100	8.25814	16.148	12.198	3.19e-33	1.36e-32	64.4603
RBBP6	8.25805	18.0619	9.27252	4.01e-20	8.38e-20	34.6478
TXN	8.25733	16.1317	12.1903	3.49e-33	1.48e-32	64.3719
DCHS1	8.2543	16.6908	11.305	6.87e-29	2.25e-28	54.5839
GNAI2	8.25211	16.8291	11.2716	9.86e-29	3.18e-28	54.2269
RP2	8.25093	16.832	11.2708	9.94e-29	3.21e-28	54.2189
GABBR1	8.25009	16.2177	11.3004	7.22e-29	2.36e-28	54.5348
ECHDC3	8.24982	16.2124	11.298	7.41e-29	2.42e-28	54.5092
ZNF442	8.24662	18.0561	8.25725	2.46e-16	4.45e-16	26.0595
NAALADL1	8.24291	18.397	10.0464	2.81e-23	6.78e-23	41.8136
GDPD2	8.22894	18.0367	10.4822	3.73e-25	9.85e-25	46.0807
TOMM34	8.22778	18.0322	10.4796	3.83e-25	1.01e-24	46.0547
RASL12	8.22603	15.5281	9.05353	2.84e-19	5.77e-19	32.7167
ZNF337	8.21111	15.7249	12.6029	2.78e-35	1.34e-34	69.1564
RPAP1	8.21046	15.704	11.7357	6.07e-31	2.23e-30	59.2635
SNRPC	8.20986	15.6918	12.5879	3.33e-35	1.59e-34	68.98
LONRF3	8.20986	15.7226	12.6001	2.88e-35	1.38e-34	69.123
NUP214	8.20828	15.6866	11.7257	6.79e-31	2.49e-30	59.1529
SRC	8.19397	15.7722	11.3859	2.86e-29	9.57e-29	55.4506
SAMM50	8.19006	15.7485	11.3727	3.3e-29	1.1e-28	55.3085
ASF1A	8.17335	17.2429	10.175	7.98e-24	1.97e-23	43.0557
SWAP70	8.17326	17.2417	10.1746	8.01e-24	1.98e-23	43.0517
SLC39A1	8.16792	16.867	10.8711	6.89e-27	2.01e-26	50.0268
UBL4A	8.1679	16.8864	10.8776	6.44e-27	1.88e-26	50.094
DAXX	8.16742	16.8784	10.8744	6.66e-27	1.94e-26	50.0607
RIN3	8.16583	16.8625	10.8666	7.22e-27	2.1e-26	49.9803
ELF1	8.14748	19.1068	9.46166	7.13e-21	1.55e-20	36.3501
PPP2R2B	8.14398	17.5339	11.8677	1.38e-31	5.24e-31	60.7298
MUC1	8.14278	16.5367	6.33151	2.9e-10	4.28e-10	12.3717
CAPZA2	8.14253	15.8505	10.8568	8e-27	2.31e-26	49.8792
SF3B1	8.14043	15.8289	10.8471	8.84e-27	2.55e-26	49.7803
POLD3	8.13708	16.5532	11.268	1.02e-28	3.3e-28	54.1889
CDKL1	8.11202	16.52	11.2256	1.62e-28	5.14e-28	53.7375
CASP5	8.11193	17.633	10.6235	8.89e-26	2.43e-25	47.499
KIAA0319	8.11184	17.6346	10.6238	8.86e-26	2.42e-25	47.5021
FSCN2	8.11105	17.6273	10.6205	9.16e-26	2.5e-25	47.4688
ZNF10	8.11025	19.8308	7.38506	2.11e-13	3.44e-13	19.4326
UFM1	8.10804	15.2077	11.0751	8.06e-28	2.46e-27	52.149
THYN1	8.10762	15.2167	11.0768	7.91e-28	2.42e-27	52.1671
COX15	8.10618	15.2182	11.0751	8.05e-28	2.46e-27	52.1493
ESR1	8.10568	17.8506	9.13541	1.37e-19	2.81e-19	33.4338
ABCD3	8.10029	17.7508	10.9771	2.27e-27	6.76e-27	51.1259
HCK	8.09732	17.7485	10.9723	2.38e-27	7.1e-27	51.076
LCK	8.08675	17.6844	10.9315	3.66e-27	1.08e-26	50.6521
HSPBP1	8.08037	17.8074	9.52103	4.12e-21	9.05e-21	36.891
RAB11FIP5	8.05582	15.4188	11.4713	1.13e-29	3.85e-29	56.3718
SEC31A	8.02663	16.6965	13.4045	1.58e-39	9.71e-39	78.8451
POLR1C	8.02622	16.721	13.4173	1.35e-39	8.29e-39	79.0039
ATF7IP	8.02187	16.4023	12.0562	1.62e-32	6.51e-32	62.8479
CD33	8.0202	16.7938	10.6231	8.92e-26	2.44e-25	47.4952
RAPGEF3	8.01606	16.9619	9.45446	7.62e-21	1.65e-20	36.2847
BBS4	8.01106	16.9498	9.44577	8.25e-21	1.78e-20	36.206
EBAG9	8.00976	16.9325	9.44006	8.69e-21	1.88e-20	36.1542
NARF	8.00204	17.1085	8.90928	1.01e-18	2.01e-18	31.4682
MS4A2	7.98388	17.3201	9.70846	7.14e-22	1.62e-21	38.6193
EPHA1	7.98228	17.3145	9.70507	7.38e-22	1.67e-21	38.5878
RPS6KA5	7.98176	17.3093	9.70304	7.52e-22	1.71e-21	38.5689
CLSTN1	7.97424	15.5858	11.4559	1.33e-29	4.55e-29	56.2058
RPA1	7.97017	15.5509	11.4373	1.64e-29	5.53e-29	56.0042
TGFB1I1	7.95774	16.7836	5.094	3.79e-07	5.09e-07	5.42134
HCFC1R1	7.91816	15.6456	11.2656	1.05e-28	3.39e-28	54.1627
CD164	7.91561	16.2295	11.1175	5.14e-28	1.59e-27	52.5944
DIO1	7.90113	16.9214	10.2604	3.44e-24	8.64e-24	43.8879
JUN	7.89969	18.0057	9.60094	1.96e-21	4.36e-21	37.6241
DHRS1	7.89217	17.871	8.7285	4.82e-18	9.32e-18	29.93
FHL5	7.89086	17.8769	8.7281	4.83e-18	9.35e-18	29.9267
DAZAP2	7.88635	16.0327	11.5087	7.48e-30	2.59e-29	56.7778
CEP135	7.86585	16.8733	8.8415	1.82e-18	3.58e-18	30.8881
BIRC5	7.86308	16.8297	10.8079	1.33e-26	3.79e-26	49.3765
PIGB	7.8551	15.87	11.4731	1.11e-29	3.78e-29	56.3915
POLA2	7.85277	15.8632	11.4671	1.18e-29	4.03e-29	56.3264
PDHA1	7.85	15.8281	11.4483	1.45e-29	4.93e-29	56.1232
SEMA4C	7.84989	15.8355	11.4515	1.4e-29	4.76e-29	56.158
NOVA1	7.84923	17.7623	6.22267	5.77e-10	8.44e-10	11.7018
ELL	7.84801	15.8183	11.4404	1.58e-29	5.35e-29	56.0381
PGF	7.84169	16.1796	11.3261	5.47e-29	1.8e-28	54.8096
OTOF	7.82467	15.4254	11.9112	8.45e-32	3.23e-31	61.2158
REEP2	7.81429	15.3945	11.8819	1.18e-31	4.47e-31	60.8881
HOXB3	7.811	25.1179	3.17199	0.00153361	0.00183386	-2.43828
ST6GAL1	7.8105	25.1149	3.17175	0.0015349	0.00183497	-2.43906
SLC4A3	7.80367	15.7563	10.8543	8.2e-27	2.37e-26	49.8543
DRG2	7.80198	15.7847	10.8608	7.67e-27	2.22e-26	49.9206
HOXC11	7.80087	16.78	10.5008	3.1e-25	8.21e-25	46.2661
RSRC2	7.79707	16.7505	10.487	3.56e-25	9.39e-25	46.1284
SLK	7.78811	16.4907	9.87241	1.5e-22	3.54e-22	40.1564
EEF1A1	7.76272	18.8302	10.0121	3.92e-23	9.39e-23	41.4849
TFPT	7.76118	17.3614	9.72671	6.01e-22	1.37e-21	38.7892
RAB6B	7.76045	17.3977	9.73545	5.54e-22	1.26e-21	38.8707
HMGN2	7.76021	17.3834	9.73166	5.74e-22	1.31e-21	38.8353
SEC24C	7.75378	17.7727	9.42648	9.85e-21	2.12e-20	36.0311
EXOSC5	7.68768	20.7562	6.42008	1.64e-10	2.44e-10	12.9251
PMF1	7.68735	20.7689	6.42101	1.63e-10	2.43e-10	12.9309
AKR1A1	7.68711	20.7505	6.41903	1.66e-10	2.46e-10	12.9184
PPP2R1A	7.68622	20.7278	6.41578	1.69e-10	2.51e-10	12.898
XRCC6	7.66697	15.9788	10.2619	3.39e-24	8.52e-24	43.9024
MUSK	7.66422	15.9699	10.2556	3.6e-24	9.05e-24	43.841
POU3F1	7.66146	17.1781	10.0317	3.24e-23	7.79e-23	41.6729
TNNI3	7.65982	17.1978	10.0345	3.15e-23	7.59e-23	41.6991
CRYZ	7.65804	14.6472	12.5052	8.85e-35	4.18e-34	68.0108
LIMA1	7.65613	14.6412	12.4997	9.45e-35	4.46e-34	67.9458
PDZD3	7.65296	17.0753	9.22946	5.91e-20	1.23e-19	34.2647
NUDCD3	7.65176	17.0703	9.22705	6.04e-20	1.25e-19	34.2433
PLA2G3	7.648	17.0686	9.22202	6.32e-20	1.31e-19	34.1987
ABCF3	7.64751	17.0672	9.22117	6.37e-20	1.32e-19	34.1912
KLF10	7.63773	15.5331	8.46834	4.33e-17	8.07e-17	27.7683
LIN7C	7.62165	18.3312	7.32662	3.23e-13	5.24e-13	19.0137
PLEKHB2	7.61836	17.1758	10.1973	6.41e-24	1.59e-23	43.2725
MFNG	7.61621	17.8994	8.93258	8.24e-19	1.64e-18	31.6687
CCND3	7.6143	21.0946	5.99526	2.35e-09	3.36e-09	10.3385
SLC25A3	7.61415	21.093	5.99504	2.35e-09	3.36e-09	10.3372
SETD6	7.61375	21.0923	5.99469	2.36e-09	3.37e-09	10.3352
ZHX2	7.60895	16.906	10.1348	1.18e-23	2.91e-23	42.6656
ZKSCAN1	7.60821	16.8979	10.1312	1.23e-23	3.01e-23	42.6313
ARL6IP1	7.60727	16.8931	10.1284	1.26e-23	3.09e-23	42.6038
BRDT	7.59785	16.6676	9.3416	2.14e-20	4.53e-20	35.2659
NDUFS7	7.59403	16.6715	9.33761	2.22e-20	4.7e-20	35.2301
COL8A1	7.59244	14.3865	14.1908	6.6e-44	4.86e-43	88.8439
KRT16	7.54851	17.1044	7.05313	2.3e-12	3.62e-12	17.0957
TRAF3IP2	7.54167	16.8585	9.8572	1.74e-22	4.08e-22	40.0128
DENND2A	7.52481	14.8508	9.55487	3.01e-21	6.66e-21	37.2008
NAV2	7.52271	18.2323	4.62412	3.97e-06	5.16e-06	3.16775
HOOK1	7.51908	18.2295	4.6218	4.01e-06	5.22e-06	3.15714
RPS6KC1	7.51856	14.8243	9.54045	3.44e-21	7.59e-21	37.0687
ST6GALNAC2	7.51777	18.2156	4.62054	4.04e-06	5.25e-06	3.1514
CCDC68	7.51739	18.2057	4.61996	4.05e-06	5.26e-06	3.14875
TPP2	7.51443	15.5483	10.8321	1.03e-26	2.96e-26	49.6257
GALNT2	7.51208	15.5452	10.8276	1.08e-26	3.11e-26	49.5787
RNASEH2B	7.51128	15.532	10.8219	1.15e-26	3.29e-26	49.5202
MKNK1	7.48936	16.6193	10.0988	1.69e-23	4.11e-23	42.3177
USP3	7.4884	16.5833	10.087	1.89e-23	4.61e-23	42.2039
GPATCH8	7.48205	16.5677	10.0726	2.18e-23	5.29e-23	42.0656
EI24	7.48003	16.5625	10.0678	2.28e-23	5.54e-23	42.0194
RIMS3	7.46928	15.2211	11.0275	1.33e-27	4.02e-27	51.6506
ACOT7	7.46821	15.2169	11.0241	1.38e-27	4.16e-27	51.6156
SPG20	7.4655	15.1883	11.007	1.65e-27	4.96e-27	51.4371
LEPROT	7.46374	15.1938	11.0069	1.66e-27	4.96e-27	51.4364
LAG3	7.46366	16.7358	8.02244	1.62e-15	2.84e-15	24.2065
NFU1	7.46224	16.7262	8.01893	1.67e-15	2.92e-15	24.1792
CDRT1	7.43618	16.6027	10.9379	3.42e-27	1.01e-26	50.7185
PTPN11	7.41086	15.8053	9.23685	5.53e-20	1.15e-19	34.3303
GNA11	7.41051	15.8055	9.23643	5.55e-20	1.15e-19	34.3267
AGR2	7.40774	11.7486	6.81827	1.17e-11	1.8e-11	15.5044
TMED1	7.40662	15.8299	10.0249	3.46e-23	8.32e-23	41.607
SLC9A3R2	7.364	15.3248	11.9359	6.39e-32	2.47e-31	61.4924
RING1	7.35961	15.2819	11.9068	8.88e-32	3.39e-31	61.1665
MC1R	7.356	15.2847	11.9023	9.34e-32	3.56e-31	61.1159
DBT	7.35227	17.8724	9.19703	7.91e-20	1.63e-19	33.9773
PPP6C	7.34348	18.3116	9.14485	1.26e-19	2.59e-19	33.5168
ERC1	7.32923	14.7886	11.7903	3.3e-31	1.22e-30	59.8683
SAR1A	7.32153	14.5208	11.8306	2.1e-31	7.86e-31	60.3157
VPS54	7.31969	17.5413	7.33427	3.06e-13	4.96e-13	19.0684
MFN1	7.31619	16.4796	10.7158	3.45e-26	9.61e-26	48.4352
CDC42EP2	7.31565	16.4973	10.7209	3.27e-26	9.12e-26	48.4879
TAF6	7.31516	16.0285	9.78485	3.47e-22	8.02e-22	39.3326
MAN2B2	7.31184	16.4575	10.7003	4.04e-26	1.12e-25	48.2782
RPL37A	7.30079	15.4355	7.93983	3.12e-15	5.41e-15	23.5666
LRTM1	7.28573	15.1227	10.7247	3.14e-26	8.78e-26	48.526
FH	7.26552	18.7146	7.35579	2.61e-13	4.25e-13	19.2224
ZNF493	7.26351	18.7131	7.3535	2.66e-13	4.32e-13	19.206
ARID4B	7.22902	15.7692	9.45987	7.25e-21	1.57e-20	36.3339
RANBP3	7.22879	15.7702	9.45969	7.26e-21	1.57e-20	36.3323
STAU1	7.22854	15.7679	9.45904	7.3e-21	1.58e-20	36.3264
IL1RAPL1	7.22308	15.7222	9.44291	8.47e-21	1.83e-20	36.18
MFSD5	7.21744	17.3292	10.4025	8.33e-25	2.16e-24	45.2881
LANCL1	7.21663	17.3289	10.4012	8.44e-25	2.18e-24	45.2748
PLAT	7.20635	13.9161	9.82217	2.43e-22	5.67e-22	39.6828
CXCL14	7.20463	13.9122	9.81885	2.51e-22	5.85e-22	39.6516
PCSK6	7.19723	20.1523	5.38086	8.15e-08	1.12e-07	6.90189
C1QTNF1	7.19067	17.0376	8.37655	9.27e-17	1.7e-16	27.0202
PTPN12	7.18537	15.2435	10.387	9.73e-25	2.51e-24	45.1344
NUP210	7.17641	15.8691	10.8556	8.1e-27	2.34e-26	49.867
VPS53	7.16443	15.7163	11.368	3.48e-29	1.16e-28	55.2584
NENF	7.16253	16.6584	9.35752	1.85e-20	3.93e-20	35.4089
B4GALT2	7.16211	15.69	9.51539	4.34e-21	9.51e-21	36.8396
SMARCD3	7.15922	15.685	11.3458	4.42e-29	1.47e-28	55.0196
GNRH1	7.15507	15.658	11.3243	5.58e-29	1.84e-28	54.7901
COPS4	7.13823	16.6049	9.14105	1.31e-19	2.68e-19	33.4834
FABP3	7.13817	15.4701	9.64582	1.29e-21	2.89e-21	38.0383
INTS5	7.13372	16.6162	9.13733	1.35e-19	2.77e-19	33.4506
TIAM2	7.13312	16.0129	6.76726	1.65e-11	2.53e-11	15.1657
RAB28	7.13284	16.0114	6.76688	1.66e-11	2.53e-11	15.1631
RASA1	7.1318	16.5904	9.1293	1.45e-19	2.97e-19	33.38
GLUL	7.13024	15.1867	10.5856	1.31e-25	3.54e-25	47.1173
RAC1	7.12879	16.5662	9.11902	1.59e-19	3.25e-19	33.2898
RPH3AL	7.12864	16.5521	9.11461	1.65e-19	3.38e-19	33.2511
BAZ1B	7.10285	14.8255	10.4638	4.49e-25	1.18e-24	45.8974
ENPP2	7.10013	16.9827	9.38305	1.47e-20	3.13e-20	35.6388
CRYZL1	7.09985	17.1023	8.51373	2.97e-17	5.55e-17	28.141
SCRN3	7.09911	17.0869	8.50968	3.07e-17	5.74e-17	28.1077
NCKAP1L	7.09761	16.9927	9.38225	1.48e-20	3.15e-20	35.6316
ARHGDIA	7.08785	15.7719	9.60187	1.94e-21	4.33e-21	37.6326
RABEP2	7.08699	15.7836	9.60401	1.9e-21	4.25e-21	37.6523
DNM2	7.08385	15.7849	9.59998	1.98e-21	4.4e-21	37.6152
RBM14	7.08378	15.7846	9.59978	1.98e-21	4.41e-21	37.6134
BPNT1	7.08309	15.7704	9.59475	2.08e-21	4.62e-21	37.5671
RPS10	7.08087	15.7441	9.58281	2.32e-21	5.15e-21	37.4573
CDKL2	7.07658	15.1114	6.89374	6.97e-12	1.08e-11	16.0102
NQO1	7.05756	16.5042	9.31366	2.76e-20	5.81e-20	35.0154
CALCOCO1	7.05426	17.3916	9.57605	2.47e-21	5.48e-21	37.3951
LPP	7.05255	16.476	9.29981	3.13e-20	6.57e-20	34.8914
KIAA0319L	7.05152	17.3948	9.57317	2.54e-21	5.63e-21	37.3687
ABO	7.05152	16.471	9.29701	3.21e-20	6.74e-20	34.8665
SLC25A37	7.04026	16.9356	5.28709	1.36e-07	1.85e-07	6.40921
CDC25B	7.03575	16.9136	5.28253	1.39e-07	1.9e-07	6.38545
SYNE1	7.03414	16.9263	5.28197	1.4e-07	1.9e-07	6.38256
LAD1	7.03351	16.8995	5.28	1.41e-07	1.92e-07	6.3723
GYS1	7.02975	19.0939	6.53906	7.58e-11	1.14e-10	13.6801
CALCOCO2	7.02698	14.583	10.4071	7.95e-25	2.06e-24	45.3337
NCAN	7.02644	14.589	10.408	7.88e-25	2.04e-24	45.3428
IL13RA1	6.97989	16.4874	8.58285	1.66e-17	3.14e-17	28.7122
KCND1	6.97776	15.4075	8.83721	1.89e-18	3.72e-18	30.8515
HGD	6.96404	17.8763	9.29234	3.35e-20	7.02e-20	34.8247
DNAJC3	6.95426	12.9149	9.80526	2.86e-22	6.63e-22	39.524
NR2E3	6.95068	15.6792	9.55987	2.87e-21	6.36e-21	37.2466
VPS39	6.95041	15.6413	9.54737	3.23e-21	7.13e-21	37.1321
IFIH1	6.94458	13.5552	11.7138	7.75e-31	2.83e-30	59.0223
TRMT11	6.94067	16.1903	8.60352	1.39e-17	2.65e-17	28.8838
HLA-F	6.93878	17.833	9.05501	2.81e-19	5.69e-19	32.7297
THY1	6.93873	17.8155	9.05074	2.91e-19	5.91e-19	32.6924
NDP	6.93437	16.4083	10.4119	7.58e-25	1.97e-24	45.3811
PALB2	6.93399	16.4149	10.4136	7.45e-25	1.94e-24	45.3979
ELP3	6.93374	16.4021	10.4087	7.83e-25	2.03e-24	45.3488
ERCC1	6.93354	16.4048	10.4094	7.78e-25	2.02e-24	45.356
ZNF3	6.93277	16.412	10.4107	7.67e-25	1.99e-24	45.369
CNDP2	6.93234	16.4009	10.4061	8.04e-25	2.08e-24	45.3232
MEA1	6.93231	16.3869	10.4004	8.51e-25	2.2e-24	45.267
MAPK14	6.93143	16.4018	10.405	8.13e-25	2.1e-24	45.3121
SLC25A36	6.9314	14.8499	12.1254	7.36e-33	3.04e-32	63.632
MYO1A	6.9289	18.7141	7.38771	2.07e-13	3.38e-13	19.4516
RARA	6.92714	16.381	10.3898	9.46e-25	2.44e-24	45.162
FAIM	6.92643	16.3681	10.3828	1.02e-24	2.62e-24	45.0926
CHERP	6.9247	15.3695	10.1276	1.27e-23	3.11e-23	42.596
C12orf4	6.90853	13.6814	11.2452	1.31e-28	4.19e-28	53.9456
KCNK10	6.89074	15.8609	10.1336	1.2e-23	2.94e-23	42.6542
MME	6.88806	15.8153	5.15632	2.73e-07	3.69e-07	5.73624
LAMP2	6.88194	14.741	11.4123	2.15e-29	7.22e-29	55.7348
ANKRD6	6.87859	14.7548	11.4121	2.15e-29	7.23e-29	55.7322
TGFA	6.87694	17.3879	8.76154	3.63e-18	7.06e-18	30.209
FLI1	6.85923	15.9207	8.87965	1.31e-18	2.59e-18	31.2141
IL6ST	6.85907	14.8788	9.75911	4.43e-22	1.02e-21	39.0916
TACC1	6.8588	15.8998	8.87444	1.37e-18	2.71e-18	31.1695
CDC42BPA	6.8427	15.273	10.3481	1.44e-24	3.68e-24	44.75
TSEN2	6.83478	16.8791	8.06429	1.16e-15	2.05e-15	24.533
ALDOC	6.83221	16.8644	8.05906	1.21e-15	2.14e-15	24.4922
LRRC8B	6.82834	16.8382	8.04983	1.31e-15	2.3e-15	24.4201
ULK2	6.82282	15.0126	11.1454	3.81e-28	1.19e-27	52.8893
REEP1	6.81088	16.2201	10.5488	1.9e-25	5.12e-25	46.747
CDH11	6.81034	16.2214	10.5485	1.91e-25	5.13e-25	46.744
MFAP5	6.80969	16.2098	10.5422	2.03e-25	5.46e-25	46.6806
TRIM29	6.80861	16.2339	10.5508	1.86e-25	5.01e-25	46.7675
MAPK3	6.79808	14.908	9.77689	3.74e-22	8.63e-22	39.258
GTPBP8	6.79136	15.0231	10.2207	5.09e-24	1.27e-23	43.4999
FAM50B	6.7894	15.0006	10.2097	5.67e-24	1.41e-23	43.3926
PRELP	6.78771	16.4257	7.2168	7.16e-13	1.15e-12	18.2351
CENPI	6.78732	16.3933	7.2126	7.38e-13	1.18e-12	18.2056
EFHC2	6.77856	15.3153	9.75801	4.47e-22	1.03e-21	39.0814
VCP	6.77372	15.6184	10.5415	2.05e-25	5.5e-25	46.674
ASMTL	6.77292	14.2105	11.064	9.06e-28	2.76e-27	52.0334
CD3E	6.76961	14.1772	10.9231	4e-27	1.18e-26	50.5643
TRAFD1	6.76641	15.5613	10.5057	2.94e-25	7.83e-25	46.3156
EPS15L1	6.76495	14.1446	10.9047	4.85e-27	1.42e-26	50.374
KLHL21	6.75684	15.66	8.23383	2.98e-16	5.36e-16	25.8724
GAGE1	6.75601	15.5056	10.1586	9.38e-24	2.3e-23	42.8966
TJP3	6.74079	17.4878	7.89772	4.33e-15	7.5e-15	23.2428
GNGT1	6.7388	15.672	9.34544	2.07e-20	4.38e-20	35.3004
TTC33	6.73861	16.1774	8.71427	5.44e-18	1.05e-17	29.8102
SMARCD2	6.73783	16.5584	8.52101	2.79e-17	5.23e-17	28.201
TSNAXIP1	6.73604	15.6493	9.33477	2.28e-20	4.82e-20	35.2045
DOLPP1	6.73571	15.6597	9.33751	2.22e-20	4.7e-20	35.2292
CAMK1G	6.73556	15.657	9.33655	2.24e-20	4.74e-20	35.2205
GAS7	6.73532	17.4441	7.88316	4.85e-15	8.39e-15	23.1313
CD96	6.73487	17.4358	7.88084	4.94e-15	8.54e-15	23.1136
RBX1	6.73238	16.1503	8.69908	6.19e-18	1.19e-17	29.6825
SQRDL	6.73202	17.437	6.20938	6.28e-10	9.15e-10	11.6208
TBL1XR1	6.73099	17.4512	6.20966	6.27e-10	9.14e-10	11.6225
CDV3	6.72969	15.7656	9.63119	1.48e-21	3.31e-21	37.903
POU4F1	6.72612	15.7513	9.62157	1.62e-21	3.61e-21	37.8143
SUMO3	6.72433	17.0982	9.52972	3.8e-21	8.37e-21	36.9705
HLA-DOA	6.72212	17.4007	6.19629	6.81e-10	9.93e-10	11.5411
RBPJ	6.72166	14.0262	11.6195	2.21e-30	7.88e-30	57.9861
CNOT8	6.7212	17.0932	9.52379	4.01e-21	8.83e-21	36.9163
DDX17	6.70195	16.5008	9.31933	2.62e-20	5.53e-20	35.0662
PCSK5	6.68348	15.1461	10.0644	2.36e-23	5.72e-23	41.9864
NDEL1	6.68088	15.2053	9.58012	2.38e-21	5.28e-21	37.4326
CTSW	6.6797	15.224	9.58412	2.29e-21	5.09e-21	37.4693
DDX49	6.67917	14.2228	10.8045	1.38e-26	3.92e-26	49.3421
PDE8A	6.67867	15.2221	9.58204	2.34e-21	5.18e-21	37.4502
ZNF500	6.67559	15.1919	9.56763	2.67e-21	5.92e-21	37.3179
LRP1B	6.67532	15.1855	9.30028	3.12e-20	6.55e-20	34.8957
MDH2	6.67085	16.2307	10.8797	6.3e-27	1.84e-26	50.1155
IGFBP5	6.66973	14.5592	11.3905	2.72e-29	9.11e-29	55.5004
MX1	6.65755	13.5716	8.99995	4.56e-19	9.2e-19	32.2508
THADA	6.65564	14.0821	10.9675	2.51e-27	7.47e-27	51.0256
TMEM11	6.65507	14.0802	10.9659	2.55e-27	7.59e-27	51.0089
ADSL	6.65333	14.0543	10.9526	2.94e-27	8.71e-27	50.8705
COPB2	6.65114	15.1611	10.9917	1.95e-27	5.82e-27	51.2774
LRRC8D	6.65078	14.0659	10.9532	2.92e-27	8.66e-27	50.8766
PPP1CC	6.65014	15.1486	10.9846	2.1e-27	6.26e-27	51.2039
NCAM2	6.64591	15.7528	10.0391	3.02e-23	7.28e-23	41.7432
ZNF562	6.64587	14.2951	10.7536	2.33e-26	6.56e-26	48.8211
GGPS1	6.64131	14.2811	10.7408	2.66e-26	7.45e-26	48.6907
WASF3	6.63881	17.1206	5.20521	2.11e-07	2.85e-07	5.98591
FYN	6.62824	15.1318	10.5616	1.67e-25	4.5e-25	46.8759
MAP4K5	6.62799	15.362	9.75283	4.7e-22	1.08e-21	39.0329
ABLIM3	6.62476	15.1272	10.5547	1.79e-25	4.83e-25	46.8061
RYR2	6.62443	15.4471	9.86795	1.57e-22	3.69e-22	40.1143
FGB	6.62434	14.2131	11.2528	1.21e-28	3.87e-28	54.0263
B3GALT4	6.62402	16.2575	10.3	2.32e-24	5.87e-24	44.2768
HHEX	6.62378	15.1258	10.5527	1.83e-25	4.92e-25	46.7861
BMP6	6.62119	16.2662	10.2981	2.36e-24	5.99e-24	44.2576
DMPK	6.62118	14.3412	10.8067	1.35e-26	3.83e-26	49.3646
ADAM10	6.62085	15.1055	10.5411	2.06e-25	5.51e-25	46.6699
KCNK7	6.6194	14.2091	11.2421	1.35e-28	4.32e-28	53.9132
SLIT3	6.61779	15.0789	10.5254	2.41e-25	6.45e-25	46.5127
SLC1A1	6.61557	14.5853	5.67573	1.55e-08	2.17e-08	8.50617
ABI1	6.60964	14.877	6.77019	1.62e-11	2.48e-11	15.1851
TRAF6	6.60938	14.8779	6.76994	1.62e-11	2.48e-11	15.1834
GANAB	6.60928	14.8758	6.76979	1.63e-11	2.48e-11	15.1824
FTCD	6.59756	17.3329	8.56481	1.93e-17	3.64e-17	28.5628
CCT7	6.59726	14.793	6.75188	1.84e-11	2.8e-11	15.064
BCR	6.57461	16.6123	8.40146	7.55e-17	1.39e-16	27.2225
WDR1	6.55511	15.6055	9.80698	2.81e-22	6.53e-22	39.5402
SPEN	6.5519	14.2592	8.03078	1.52e-15	2.67e-15	24.2715
SH3YL1	6.53632	14.5282	9.51644	4.3e-21	9.42e-21	36.8491
HS3ST2	6.53369	14.8552	10.8018	1.42e-26	4.02e-26	49.3148
ODAM	6.53056	14.5034	9.50154	4.93e-21	1.08e-20	36.7132
TMEM30B	6.53051	14.5024	9.50117	4.95e-21	1.08e-20	36.7098
CEP63	6.53013	15.2853	10.8759	6.55e-27	1.91e-26	50.0762
THBS4	6.52813	16.2892	8.25792	2.45e-16	4.42e-16	26.0648
CSK	6.52811	14.8248	10.7806	1.76e-26	4.98e-26	49.0976
ACOT8	6.52662	16.2688	8.25203	2.57e-16	4.63e-16	26.0177
NAGK	6.52534	16.282	8.253	2.55e-16	4.6e-16	26.0255
TAOK2	6.5246	16.2658	8.24875	2.64e-16	4.75e-16	25.9915
ATP6V0B	6.52364	16.2679	8.24794	2.66e-16	4.78e-16	25.9851
PLCB1	6.52032	13.6943	11.0257	1.36e-27	4.1e-27	51.632
DCAKD	6.50669	15.6182	8.95753	6.62e-19	1.33e-18	31.8838
HLA-DQB1	6.49999	15.1089	9.84502	1.95e-22	4.58e-22	39.898
MRC2	6.49426	13.7421	9.60805	1.83e-21	4.09e-21	37.6896
ELK3	6.49097	13.7399	9.60229	1.93e-21	4.31e-21	37.6365
KCNN3	6.49096	13.744	9.60352	1.91e-21	4.26e-21	37.6479
POU2F3	6.47937	13.7229	9.58108	2.36e-21	5.23e-21	37.4414
QKI	6.47585	11.8297	2.24419	0.0249132	0.0282674	-4.93539
GNL3L	6.47151	14.4975	9.98244	5.22e-23	1.24e-22	41.2013
SLC25A46	6.4692	14.4007	10.0452	2.84e-23	6.86e-23	41.8017
BCAP31	6.46848	14.4947	9.9766	5.52e-23	1.32e-22	41.1455
PRKAG1	6.46608	17.3239	8.75837	3.73e-18	7.25e-18	30.1821
FST	6.46375	14.908	9.90109	1.14e-22	2.7e-22	40.4277
PKP1	6.45945	14.8857	9.88779	1.3e-22	3.06e-22	40.3019
PHTF1	6.44613	15.6521	9.85278	1.82e-22	4.25e-22	39.9711
ATP6V0C	6.44411	15.4903	10.6461	7.05e-26	1.93e-25	47.7283
LILRA4	6.4151	14.8251	9.06092	2.66e-19	5.41e-19	32.7813
ZFP36L1	6.40866	15.1787	10.983	2.13e-27	6.37e-27	51.187
KLK13	6.4035	13.9675	12.1428	6.02e-33	2.51e-32	63.8304
CACNA1H	6.40178	15.127	12.4427	1.85e-34	8.57e-34	67.2815
PBX1	6.40112	13.9633	12.1348	6.6e-33	2.74e-32	63.7393
LAMA2	6.40035	14.4679	11.6739	1.21e-30	4.37e-30	58.5825
RAB17	6.3991	16.6003	9.78469	3.47e-22	8.02e-22	39.3311
SOS1	6.39871	14.4657	11.6698	1.26e-30	4.57e-30	58.5374
WDR47	6.39842	16.5726	9.77444	3.83e-22	8.83e-22	39.235
NOX1	6.3982	16.5764	9.7756	3.79e-22	8.74e-22	39.2459
ATP6V1G1	6.39713	16.5731	9.77266	3.89e-22	8.98e-22	39.2184
KIF26B	6.37487	14.3847	10.8169	1.21e-26	3.46e-26	49.4694
NMT2	6.37019	15.2107	10.6064	1.06e-25	2.88e-25	47.3267
SLC5A3	6.36992	14.9938	10.2484	3.87e-24	9.7e-24	43.7708
EPHA3	6.36545	14.5008	10.9516	2.97e-27	8.8e-27	50.8602
SYNJ1	6.35889	12.5718	12.986	2.77e-37	1.49e-36	73.7227
DPM1	6.35545	15.459	9.09796	1.92e-19	3.91e-19	33.105
CLASP1	6.35443	15.4599	9.09666	1.94e-19	3.95e-19	33.0937
C9orf78	6.35362	15.4685	9.09737	1.93e-19	3.93e-19	33.0999
SF3A3	6.35345	15.4721	9.09788	1.92e-19	3.91e-19	33.1044
USP5	6.35086	14.7984	9.76754	4.09e-22	9.41e-22	39.1705
RAMP2	6.35064	14.7983	9.76717	4.1e-22	9.44e-22	39.167
TRIM33	6.34947	12.5381	12.9466	4.48e-37	2.38e-36	73.247
PLD1	6.34941	16.6531	7.56787	5.42e-14	9.09e-14	20.7634
ABCD1	6.34893	14.7877	9.76145	4.33e-22	9.95e-22	39.1135
AKAP12	6.34757	12.8924	7.46316	1.19e-13	1.95e-13	19.9973
PSMD5	6.34117	14.081	10.8048	1.37e-26	3.91e-26	49.3451
PCDHB12	6.34053	14.0936	10.8086	1.32e-26	3.76e-26	49.3846
ADIPOR1	6.33968	14.0834	10.8032	1.4e-26	3.97e-26	49.3283
NRXN2	6.33336	16.4963	8.91463	9.64e-19	1.92e-18	31.5142
TEX264	6.32989	16.4712	8.90333	1.06e-18	2.12e-18	31.4172
PNMA2	6.31831	14.374	10.5983	1.15e-25	3.12e-25	47.2446
TCL1A	6.31426	15.5718	9.55362	3.04e-21	6.73e-21	37.1893
NCOA2	6.31297	15.574	9.55216	3.09e-21	6.82e-21	37.176
BMP1	6.3127	15.5748	9.55193	3.09e-21	6.83e-21	37.1739
PROCR	6.31247	15.5595	9.54724	3.23e-21	7.14e-21	37.1308
COX7A1	6.30735	15.5314	9.52953	3.81e-21	8.39e-21	36.9688
KCND2	6.30651	15.5363	9.53002	3.79e-21	8.35e-21	36.9733
FAM114A1	6.30637	15.5155	9.52153	4.1e-21	9.01e-21	36.8957
AAMP	6.30482	14.3385	10.1451	1.07e-23	2.63e-23	42.7651
MOSPD2	6.30041	14.6879	10.5013	3.08e-25	8.17e-25	46.2713
FASN	6.29573	15.2788	9.68469	8.94e-22	2.02e-21	38.3984
PSMA5	6.2935	15.2588	9.67387	9.89e-22	2.23e-21	38.298
SAR1B	6.28777	15.246	9.65951	1.13e-21	2.55e-21	38.165
SLC39A2	6.27142	17.1705	6.91813	5.89e-12	9.15e-12	16.1747
F12	6.27142	17.1402	6.91413	6.05e-12	9.4e-12	16.1477
STX2	6.27131	17.1675	6.91767	5.91e-12	9.18e-12	16.1716
COL9A3	6.26672	17.1047	6.90284	6.54e-12	1.01e-11	16.0715
LZTS1	6.2662	14.9187	10.3394	1.57e-24	4.01e-24	44.6644
ACTR3	6.2598	15.8445	9.80538	2.85e-22	6.63e-22	39.5251
ITCH	6.25772	15.8346	9.7984	3.05e-22	7.07e-22	39.4596
VARS	6.25697	15.8317	9.79608	3.12e-22	7.22e-22	39.4378
TOP2A	6.24981	15.0459	11.6223	2.14e-30	7.65e-30	58.0168
KIAA0753	6.24285	14.5687	11.3689	3.44e-29	1.15e-28	55.268
TNFSF11	6.2406	16.0732	10.536	2.17e-25	5.8e-25	46.6191
PSD4	6.23281	16.6176	7.04071	2.5e-12	3.95e-12	17.0103
TRIM3	6.22812	14.7713	10.4645	4.47e-25	1.17e-24	45.9035
SYDE1	6.2277	14.7767	10.4656	4.42e-25	1.16e-24	45.915
TM4SF4	6.2227	14.7388	10.4418	5.61e-25	1.47e-24	45.6779
RAB1A	6.21145	17.2837	8.64364	9.93e-18	1.9e-17	29.2182
ATP2C1	6.21144	14.6351	9.3439	2.1e-20	4.44e-20	35.2865
CAMLG	6.21076	17.2795	8.64129	1.01e-17	1.93e-17	29.1985
ROS1	6.20926	17.3086	8.64767	9.59e-18	1.83e-17	29.2518
RAC3	6.20896	17.3091	8.64733	9.62e-18	1.84e-17	29.249
B4GALT7	6.19991	18.4406	7.6439	3.06e-14	5.17e-14	21.326
MUT	6.19981	14.6835	10.8456	8.99e-27	2.59e-26	49.764
NHLRC2	6.18746	14.6504	9.4294	9.59e-21	2.07e-20	36.0575
HABP4	6.18501	14.6177	9.41694	1.08e-20	2.31e-20	35.9448
PRKD3	6.17483	15.1814	8.77309	3.28e-18	6.4e-18	30.3067
TLE2	6.172	15.979	9.31779	2.66e-20	5.6e-20	35.0524
CCL27	6.17095	14.4877	10.6911	4.44e-26	1.23e-25	48.1847
UBR2	6.16978	15.1717	8.76356	3.57e-18	6.94e-18	30.226
RCN2	6.16753	15.6454	10.1989	6.31e-24	1.57e-23	43.2874
MSRB2	6.16749	13.9763	10.6528	6.58e-26	1.81e-25	47.7956
CLEC2D	6.16676	15.1608	8.75647	3.79e-18	7.37e-18	30.1661
PSG3	6.16635	13.9791	10.6518	6.65e-26	1.83e-25	47.7855
ETV6	6.16599	13.9709	10.648	6.91e-26	1.9e-25	47.7475
SPDEF	6.1659	14.5983	8.51021	3.05e-17	5.72e-17	28.1121
INPP5D	6.16583	15.1596	8.75484	3.84e-18	7.47e-18	30.1523
DCK	6.16576	13.9579	10.6422	7.34e-26	2.01e-25	47.6885
TPST2	6.16247	13.951	10.6333	8.04e-26	2.2e-25	47.598
SNRPD1	6.16143	13.9733	10.6408	7.44e-26	2.04e-25	47.6743
B3GALT2	6.14641	13.2488	10.825	1.11e-26	3.19e-26	49.5523
GCNT3	6.12961	15.5086	8.94451	7.42e-19	1.48e-18	31.7714
LY6E	6.12614	15.5023	8.93778	7.87e-19	1.57e-18	31.7134
XCL1	6.12463	15.4769	8.9289	8.51e-19	1.7e-18	31.6369
USP25	6.11706	14.7644	10.5952	1.19e-25	3.22e-25	47.2136
COMMD10	6.11269	13.6012	10.5521	1.84e-25	4.95e-25	46.7798
ATG7	6.10328	15.7562	8.02667	1.57e-15	2.75e-15	24.2394
NTN1	6.10174	15.7555	8.02448	1.6e-15	2.8e-15	24.2224
RRP15	6.09834	15.7045	8.00795	1.82e-15	3.19e-15	24.0938
S100A12	6.09403	13.5933	2.19479	0.0282764	0.0319684	-5.04448
KIF5C	6.09308	13.5977	2.19446	0.0283003	0.0319913	-5.04521
ID4	6.0924	13.5841	2.19418	0.0283203	0.0320058	-5.04582
UNC5B	6.08832	14.0704	10.2504	3.79e-24	9.51e-24	43.7905
GPATCH4	6.08731	16.1591	7.98271	2.22e-15	3.88e-15	23.898
FKBP3	6.08614	16.146	7.97853	2.3e-15	4.01e-15	23.8656
AQR	6.08467	16.1306	7.97307	2.4e-15	4.18e-15	23.8233
CHEK2	6.08416	16.1381	7.97413	2.38e-15	4.15e-15	23.8316
NR3C1	6.07619	14.977	8.58502	1.63e-17	3.09e-17	28.7302
ADARB1	6.07389	14.9672	8.57963	1.71e-17	3.22e-17	28.6855
ZNF189	6.07335	14.7861	10.5011	3.09e-25	8.18e-25	46.2691
DPM2	6.07141	16.4442	7.35151	2.7e-13	4.39e-13	19.1917
SMURF1	6.07098	15.0222	10.1309	1.23e-23	3.01e-23	42.6282
PTPN6	6.07092	14.7905	10.4982	3.18e-25	8.42e-25	46.2406
GHITM	6.07012	16.4344	7.34857	2.76e-13	4.48e-13	19.1706
PCGF2	6.06847	16.3989	7.34042	2.92e-13	4.75e-13	19.1124
TTC13	6.06816	14.7635	10.4827	3.71e-25	9.8e-25	46.0859
SETD3	6.0645	16.3815	7.3319	3.11e-13	5.05e-13	19.0514
ELL2	6.05772	14.94	9.01103	4.14e-19	8.36e-19	32.3469
CD8A	6.05474	14.926	9.00219	4.47e-19	9.02e-19	32.2703
UBE2M	6.05386	14.253	9.72086	6.35e-22	1.45e-21	38.7347
TNFRSF11A	6.05361	14.9228	8.9994	4.58e-19	9.24e-19	32.246
PRLR	6.05345	16.2407	6.83034	1.08e-11	1.66e-11	15.5849
RASSF2	6.05317	14.9216	8.9983	4.63e-19	9.32e-19	32.2365
CDC42EP1	6.04159	17.6215	6.75624	1.78e-11	2.72e-11	15.0928
ADAM22	6.03744	14.1561	10.5997	1.13e-25	3.08e-25	47.2588
DEF6	6.03675	17.5743	6.74426	1.93e-11	2.95e-11	15.0137
CBY1	6.02425	14.2155	9.89574	1.2e-22	2.84e-22	40.3771
EXO1	6.01909	14.1963	9.65213	1.21e-21	2.73e-21	38.0966
ZNF510	6.01031	14.2526	10.3295	1.73e-24	4.42e-24	44.5665
FCAR	6.00171	15.701	9.38139	1.49e-20	3.17e-20	35.6238
GLUD1	5.99912	15.1594	9.56773	2.67e-21	5.92e-21	37.3188
PRR16	5.99555	18.9011	3.88765	0.000104043	0.000129606	0.0668979
PLA2G12A	5.99408	16.5594	6.87444	7.96e-12	1.23e-11	15.8803
CDC42EP4	5.99407	15.1374	9.55309	3.06e-21	6.76e-21	37.1845
ST18	5.9926	18.8982	3.88564	0.000104901	0.000130656	0.0591706
CKB	5.99222	18.8943	3.88527	0.000105059	0.000130835	0.05775
DACH1	5.99149	18.8749	3.88421	0.000105517	0.000131387	0.0536527
DUSP7	5.99102	18.874	3.88387	0.000105662	0.000131549	0.0523651
SRD5A2	5.9892	16.5123	6.86255	8.63e-12	1.33e-11	15.8005
SCTR	5.98547	14.1335	11.3638	3.64e-29	1.21e-28	55.2132
DRD2	5.98465	14.1037	11.3485	4.29e-29	1.42e-28	55.0491
QRICH1	5.98447	14.1297	11.3603	3.78e-29	1.26e-28	55.1759
RAG1	5.98336	14.0981	11.3429	4.56e-29	1.51e-28	54.9886
UBB	5.98147	15.0609	9.21371	6.81e-20	1.41e-19	34.125
OPA1	5.9793	12.2692	9.05856	2.72e-19	5.52e-19	32.7606
TXNDC9	5.97395	14.5147	9.63205	1.46e-21	3.28e-21	37.911
CC2D1A	5.97361	15.0447	9.19641	7.95e-20	1.64e-19	33.9718
NOS3	5.97338	15.0297	9.19082	8.36e-20	1.72e-19	33.9224
CAB39	5.97282	14.7793	9.51664	4.29e-21	9.41e-21	36.8509
IDH2	5.96998	13.2224	13.3201	4.54e-39	2.74e-38	77.8
MAP3K3	5.96896	15.0125	9.17709	9.46e-20	1.95e-19	33.8011
ABCC8	5.96776	14.925	10.8531	8.31e-27	2.4e-26	49.842
NEU1	5.95917	15.3858	8.27426	2.14e-16	3.89e-16	26.1957
TANK	5.94199	13.5904	10.745	2.55e-26	7.15e-26	48.7332
EIF1AX	5.9411	15.1088	8.86947	1.43e-18	2.83e-18	31.127
ANKRD11	5.93993	15.1224	8.87175	1.4e-18	2.77e-18	31.1465
ZNF134	5.9361	14.6827	9.86861	1.56e-22	3.67e-22	40.1205
POLR3B	5.93545	14.6803	9.86679	1.59e-22	3.73e-22	40.1034
HPS5	5.93459	13.7954	10.3478	1.44e-24	3.69e-24	44.7471
MCL1	5.92905	14.3567	10.8128	1.26e-26	3.61e-26	49.4272
RANGAP1	5.92894	14.6248	9.83366	2.18e-22	5.09e-22	39.7909
CGRRF1	5.92865	13.757	10.3228	1.85e-24	4.72e-24	44.5008
TDRD1	5.92553	13.7333	10.3054	2.2e-24	5.57e-24	44.3299
GLS2	5.91756	15.2204	8.17255	4.89e-16	8.73e-16	25.3853
RHOT1	5.91629	14.0657	9.90351	1.12e-22	2.64e-22	40.4507
EIF5B	5.9135	15.2036	8.16361	5.26e-16	9.38e-16	25.3145
PSMD8	5.91344	15.1946	8.16162	5.34e-16	9.53e-16	25.2987
CYB5B	5.91122	15.1938	8.15823	5.49e-16	9.78e-16	25.272
TMOD1	5.91038	14.6809	9.7622	4.3e-22	9.88e-22	39.1205
ATP6V1A	5.90981	15.176	8.15195	5.77e-16	1.03e-15	25.2223
PPID	5.90936	14.669	9.75613	4.55e-22	1.04e-21	39.0637
MRPS18C	5.90935	17.0742	7.21827	7.09e-13	1.14e-12	18.2455
ATP6V0A2	5.90855	14.1616	10.4477	5.29e-25	1.38e-24	45.7371
SST	5.90789	15.1856	8.15151	5.79e-16	1.03e-15	25.2188
NOL4	5.90578	12.8303	11.2806	8.95e-29	2.9e-28	54.3225
SENP3	5.90167	13.9983	10.5394	2.09e-25	5.61e-25	46.6524
HPS4	5.89938	13.9754	10.5248	2.43e-25	6.48e-25	46.5067
TOX	5.89599	15.0074	10.8165	1.22e-26	3.48e-26	49.4655
NDUFB6	5.88	16.1219	6.86061	8.75e-12	1.35e-11	15.7875
RAP1GAP	5.87859	16.1086	6.85691	8.97e-12	1.38e-11	15.7627
MFHAS1	5.87676	16.0927	6.85198	9.28e-12	1.43e-11	15.7297
CEP152	5.87521	15.2043	5.61874	2.15e-08	3e-08	8.18959
RSRC1	5.87316	15.1991	5.61654	2.18e-08	3.03e-08	8.17743
FBXO22	5.87036	15.15	5.61094	2.25e-08	3.13e-08	8.14652
NT5E	5.86484	14.2231	7.4621	1.19e-13	1.97e-13	19.9896
SLC7A1	5.86307	14.7886	10.3574	1.31e-24	3.36e-24	44.842
MCCC2	5.86238	14.7452	10.3405	1.55e-24	3.97e-24	44.6745
APOD	5.85451	14.2098	7.44702	1.34e-13	2.19e-13	19.8802
HERC2	5.85448	14.3246	11.1047	5.88e-28	1.81e-27	52.4602
ABCA8	5.85117	14.1987	7.44095	1.4e-13	2.29e-13	19.8361
CREB3	5.8475	14.3182	10.5886	1.27e-25	3.43e-25	47.1476
CPA4	5.84609	13.9465	9.79052	3.29e-22	7.61e-22	39.3857
NCK1	5.8449	13.9291	9.78311	3.52e-22	8.14e-22	39.3162
ZDHHC13	5.84285	13.9129	9.77362	3.86e-22	8.9e-22	39.2274
IQGAP1	5.84149	13.9305	9.77775	3.71e-22	8.57e-22	39.266
ANKRD10	5.83499	14.8659	8.16296	5.28e-16	9.43e-16	25.3094
SCYL2	5.83113	14.8386	8.15181	5.78e-16	1.03e-15	25.2212
ROBO1	5.81539	12.3411	9.66262	1.1e-21	2.48e-21	38.1937
NAB2	5.8123	14.5753	9.42526	9.96e-21	2.14e-20	36.0201
CLCA2	5.80538	18.0684	5.81744	6.79e-09	9.59e-09	9.30677
ECHS1	5.79844	17.5365	6.28127	3.99e-10	5.86e-10	12.0611
RAMP3	5.79809	17.5354	6.2808	4e-10	5.88e-10	12.0582
UBL5	5.7977	17.5195	6.27886	4.05e-10	5.95e-10	12.0462
FSD1	5.79735	17.5184	6.27839	4.07e-10	5.97e-10	12.0433
PTCH1	5.78792	15.7726	8.97348	5.76e-19	1.15e-18	32.0216
SEC22B	5.78574	16.1344	7.00611	3.19e-12	5.02e-12	16.773
C11orf63	5.78404	16.1142	7.00079	3.31e-12	5.21e-12	16.7366
MAP1S	5.78385	13.289	11.4352	1.67e-29	5.65e-29	55.9818
RHOT2	5.78171	13.8461	10.0948	1.75e-23	4.27e-23	42.2793
BACE1	5.78004	16.1032	6.99387	3.48e-12	5.46e-12	16.6893
STX11	5.77809	16.1154	6.99363	3.48e-12	5.47e-12	16.6877
TLE6	5.77522	14.408	9.6184	1.66e-21	3.72e-21	37.785
PUS3	5.77494	14.4062	9.6173	1.68e-21	3.76e-21	37.7749
STK10	5.77484	14.4205	9.62211	1.61e-21	3.6e-21	37.8193
MYCT1	5.7746	16.084	6.9833	3.74e-12	5.87e-12	16.6172
TSPAN9	5.77117	13.8904	11.1575	3.35e-28	1.05e-27	53.0169
ASIP	5.76701	13.8798	11.3908	2.71e-29	9.08e-29	55.5038
PTGER3	5.75644	13.7928	8.54626	2.26e-17	4.25e-17	28.4093
JAG1	5.74415	13.5224	9.32736	2.44e-20	5.15e-20	35.1381
SHARPIN	5.7335	14.0935	10.8663	7.24e-27	2.11e-26	49.9777
PLEKHA4	5.73344	14.1352	10.8868	5.85e-27	1.71e-26	50.1892
ARL6IP4	5.71157	13.6182	11.1188	5.06e-28	1.57e-27	52.6084
GCKR	5.71144	18.7121	5.65179	1.78e-08	2.49e-08	8.3728
EDN3	5.7101	18.7051	5.64992	1.8e-08	2.51e-08	8.36239
THOP1	5.70756	15.3323	9.25858	4.54e-20	9.5e-20	34.5236
SGTA	5.70723	18.6914	5.64589	1.84e-08	2.57e-08	8.34005
SUPT16H	5.70571	16.5261	7.75505	1.31e-14	2.23e-14	22.1581
ARID3A	5.70308	16.4979	7.7456	1.41e-14	2.4e-14	22.0869
ALS2CL	5.70083	16.1098	9.59392	2.09e-21	4.65e-21	37.5595
AGL	5.6987	13.0341	10.2648	3.29e-24	8.29e-24	43.931
DRD3	5.69723	14.4321	8.5464	2.26e-17	4.24e-17	28.4104
TCF12	5.69722	13.0162	10.2555	3.61e-24	9.06e-24	43.84
PEX6	5.69588	16.4777	7.73062	1.58e-14	2.69e-14	21.9742
FBXO11	5.69512	16.4679	7.72684	1.62e-14	2.77e-14	21.9459
VDR	5.69268	12.4386	8.7485	4.06e-18	7.88e-18	30.0988
YAP1	5.6907	12.428	8.74241	4.28e-18	8.29e-18	30.0473
DHX40	5.68711	14.8181	9.47383	6.37e-21	1.39e-20	36.4608
GGA2	5.68656	14.8054	9.46872	6.68e-21	1.45e-20	36.4144
SLC30A5	5.68569	14.8024	9.46622	6.83e-21	1.48e-20	36.3916
CA4	5.67338	14.4571	7.75115	1.35e-14	2.3e-14	22.1287
FANCF	5.67258	14.4751	7.75307	1.33e-14	2.27e-14	22.1431
PPP1R12A	5.67086	14.449	7.746	1.4e-14	2.39e-14	22.09
PPFIBP1	5.67018	14.6134	10.7427	2.61e-26	7.31e-26	48.7099
PRND	5.66996	14.7553	6.89757	6.79e-12	1.05e-11	16.0359
APTX	5.66964	14.7604	6.8979	6.77e-12	1.05e-11	16.0382
VPS37B	5.66908	14.7709	6.89856	6.74e-12	1.04e-11	16.0426
AJAP1	5.66814	13.9698	10.982	2.15e-27	6.44e-27	51.1763
TNFSF14	5.6665	14.7328	6.88967	7.16e-12	1.11e-11	15.9828
PDCD6	5.6643	14.4184	7.72993	1.59e-14	2.7e-14	21.969
NEK4	5.6614	13.7216	10.0907	1.82e-23	4.45e-23	42.2394
GOT2	5.65415	14.737	9.16049	1.1e-19	2.26e-19	33.6546
C15orf39	5.64737	14.6786	9.98725	4.98e-23	1.19e-22	41.2472
SNCG	5.64035	14.5781	3.50101	0.000472185	0.000574665	-1.34895
DUSP12	5.63854	13.8003	10.5832	1.34e-25	3.62e-25	47.0927
PRKX	5.63676	14.5583	3.49842	0.000476776	0.000580091	-1.35795
C12orf49	5.63662	13.7854	10.5731	1.49e-25	4.01e-25	46.9915
EPHB3	5.63392	15.0897	9.10956	1.73e-19	3.53e-19	33.2068
CD3D	5.63387	13.7611	10.5552	1.78e-25	4.8e-25	46.8116
TMEM51	5.63087	15.6975	7.5804	4.94e-14	8.29e-14	20.8557
SIDT2	5.62846	15.6725	7.57249	5.24e-14	8.78e-14	20.7974
EHD1	5.62111	13.0291	10.6995	4.08e-26	1.13e-25	48.2693
MEFV	5.61386	13.3417	12.1134	8.44e-33	3.45e-32	63.496
WAS	5.61302	13.3294	12.1055	9.24e-33	3.77e-32	63.4067
PMP2	5.60924	13.3202	12.0917	1.08e-32	4.39e-32	63.2492
PRG2	5.60436	13.2848	12.055	1.65e-32	6.6e-32	62.8336
GREB1	5.59308	12.3444	10.8354	1e-26	2.87e-26	49.659
PARD6B	5.59109	12.3251	10.8247	1.12e-26	3.2e-26	49.5493
MOCS1	5.58743	14.4849	8.95878	6.55e-19	1.31e-18	31.8946
DYNLT3	5.58647	14.4846	8.95711	6.65e-19	1.33e-18	31.8802
PMP22	5.57169	17.543	5.91065	3.91e-09	5.56e-09	9.84385
CD55	5.57045	17.574	5.91239	3.87e-09	5.5e-09	9.85394
ME1	5.57035	17.5358	5.90837	3.96e-09	5.63e-09	9.83059
N6AMT1	5.5703	14.9989	8.80422	2.51e-18	4.92e-18	30.5707
IGF2BP2	5.56909	17.5605	5.90967	3.93e-09	5.59e-09	9.83816
GUCA2A	5.56888	15.0122	8.80551	2.48e-18	4.87e-18	30.5816
ALDH3A1	5.56637	17.5042	5.8999	4.17e-09	5.92e-09	9.78149
DOK4	5.56622	14.9733	8.78929	2.86e-18	5.59e-18	30.444
DEGS1	5.56606	13.5492	10.9183	4.21e-27	1.24e-26	50.5148
C1QA	5.56534	17.5491	5.90445	4.05e-09	5.76e-09	9.80784
BCL2L1	5.56444	14.7487	9.29109	3.39e-20	7.1e-20	34.8136
RPL26L1	5.56443	13.2037	12.0897	1.11e-32	4.49e-32	63.2273
PGLS	5.56383	13.9575	9.80647	2.82e-22	6.56e-22	39.5353
PRCP	5.56358	13.9732	9.81057	2.71e-22	6.32e-22	39.5739
LPIN1	5.56345	13.5378	10.9073	4.72e-27	1.38e-26	50.4012
EDEM1	5.56272	14.9682	8.78175	3.05e-18	5.95e-18	30.3801
KTN1	5.55961	13.2046	12.0796	1.24e-32	5.02e-32	63.1129
PLVAP	5.55882	13.2052	12.0782	1.26e-32	5.09e-32	63.0968
SNIP1	5.55819	14.9542	8.76886	3.41e-18	6.64e-18	30.2709
GTF2A2	5.55063	14.4825	5.53908	3.38e-08	4.68e-08	7.75234
ZNF239	5.54994	14.493	5.53916	3.38e-08	4.68e-08	7.75278
BLVRA	5.54931	15.1239	9.89169	1.25e-22	2.95e-22	40.3388
MTO1	5.54615	16.0648	7.74408	1.42e-14	2.43e-14	22.0755
PPM1E	5.54215	14.9357	6.85914	8.84e-12	1.36e-11	15.7776
ELOVL4	5.54102	14.945	6.8589	8.85e-12	1.37e-11	15.776
ADPGK	5.53946	14.3238	9.63864	1.38e-21	3.09e-21	37.9718
COX11	5.52551	14.9285	9.72616	6.04e-22	1.38e-21	38.7841
MTAP	5.52127	15.8262	8.87003	1.42e-18	2.81e-18	31.1318
MAGEA10	5.521	15.8247	8.86909	1.43e-18	2.83e-18	31.1237
DHRS2	5.51606	13.882	10.8847	5.98e-27	1.74e-26	50.1675
KCNH2	5.51511	14.4049	8.13611	6.56e-16	1.17e-15	25.0972
F13A1	5.51493	15.8131	8.85467	1.62e-18	3.2e-18	31.0004
PITPNM1	5.51395	14.7647	9.08815	2.09e-19	4.26e-19	33.0192
PCCA	5.50515	14.7617	10.3386	1.58e-24	4.04e-24	44.6562
RPS23	5.50132	16.3165	8.99842	4.62e-19	9.31e-19	32.2375
UGCG	5.50102	16.3069	8.99516	4.76e-19	9.58e-19	32.2093
SLC11A1	5.49727	14.2155	10.2202	5.11e-24	1.28e-23	43.4957
SRPK2	5.4949	14.1435	9.41592	1.09e-20	2.33e-20	35.9356
EGR1	5.48402	16.4789	7.67544	2.4e-14	4.08e-14	21.561
ECE1	5.47865	13.9732	10.6361	7.81e-26	2.14e-25	47.6271
COL9A1	5.47576	13.9302	10.6112	1.01e-25	2.74e-25	47.375
TLE3	5.4701	15.4587	9.05387	2.83e-19	5.75e-19	32.7197
PORCN	5.4586	14.1479	10.1597	9.28e-24	2.28e-23	42.9072
PIGO	5.45214	14.1372	9.4154	1.09e-20	2.34e-20	35.9309
NUP85	5.44941	14.7989	9.23993	5.38e-20	1.12e-19	34.3577
KPNA6	5.44773	14.7878	9.23351	5.7e-20	1.19e-19	34.3007
AP2A2	5.44285	14.7574	9.21373	6.81e-20	1.41e-19	34.1252
HMMR	5.43595	15.2134	10.2569	3.56e-24	8.94e-24	43.8537
PDIA6	5.43547	13.8	10.9164	4.29e-27	1.26e-26	50.4957
POLDIP2	5.43029	13.7455	10.5054	2.95e-25	7.86e-25	46.3122
GRIK1	5.42986	13.7595	10.5129	2.74e-25	7.3e-25	46.3869
TMLHE	5.41911	13.3454	10.7853	1.68e-26	4.76e-26	49.1457
VAV1	5.41685	16.3693	7.14864	1.17e-12	1.86e-12	17.7576
REPS1	5.41613	16.3597	7.14614	1.19e-12	1.89e-12	17.7402
C14orf1	5.41127	15.4594	8.79933	2.62e-18	5.13e-18	30.5292
GTF2H5	5.38136	13.1969	10.0161	3.77e-23	9.05e-23	41.5229
PDE4D	5.37567	14.6402	8.66238	8.47e-18	1.62e-17	29.3748
TACR2	5.36574	15.0944	8.32662	1.4e-16	2.55e-16	26.6166
MRPL9	5.36032	14.5098	9.54211	3.39e-21	7.48e-21	37.0839
AMZ2	5.36021	15.0792	8.31369	1.55e-16	2.83e-16	26.5124
SEMA6B	5.35908	15.0615	8.30634	1.65e-16	3e-16	26.4532
MPO	5.35572	15.0348	9.71415	6.77e-22	1.54e-21	38.6722
LRRN2	5.35472	15.0079	9.70392	7.46e-22	1.69e-21	38.577
CAMK2A	5.35005	14.9982	9.69139	8.39e-22	1.9e-21	38.4606
FGG	5.34181	16.7606	8.56044	2e-17	3.78e-17	28.5266
RALY	5.33981	13.3695	11.2042	2.03e-28	6.45e-28	53.5106
GNS	5.33746	12.764	9.63581	1.41e-21	3.17e-21	37.9457
GSTM4	5.33143	14.4467	8.10139	8.66e-16	1.54e-15	24.8239
AHSA2	5.32395	13.1988	9.48304	5.85e-21	1.27e-20	36.5446
NDUFA4L2	5.32308	13.1956	9.48054	5.99e-21	1.3e-20	36.5219
C1orf123	5.30947	13.0456	11.4736	1.1e-29	3.76e-29	56.3968
PRPF3	5.30612	14.124	9.98349	5.17e-23	1.23e-22	41.2113
POMGNT1	5.30505	14.1049	9.97266	5.74e-23	1.37e-22	41.108
RPAIN	5.29502	13.7034	8.82133	2.17e-18	4.26e-18	30.7162
CYP4F3	5.27909	12.1661	4.09389	4.39e-05	5.53e-05	0.881973
WISP3	5.27762	12.1697	4.09281	4.41e-05	5.55e-05	0.877611
SH2D1A	5.27224	14.8832	8.9043	1.05e-18	2.1e-18	31.4255
ANK3	5.26274	14.2194	8.43536	5.7e-17	1.06e-16	27.4987
PHEX	5.2592	14.2058	8.42568	6.18e-17	1.14e-16	27.4197
CD28	5.25592	13.9829	9.24017	5.37e-20	1.12e-19	34.3599
POLG	5.25182	14.6629	11.1834	2.54e-28	8e-28	53.2905
STK19	5.25136	14.6589	11.1805	2.62e-28	8.24e-28	53.2593
MYOM2	5.24869	14.6445	11.1668	3.03e-28	9.49e-28	53.1153
HIST1H1D	5.24713	14.6198	11.1471	3.75e-28	1.17e-27	52.9067
CLCA4	5.24697	12.6877	3.89383	0.000101442	0.000126473	0.0907268
S100A2	5.24664	12.6782	3.89339	0.000101622	0.000126662	0.0890547
UPK1A	5.24612	12.6819	3.89308	0.000101752	0.000126806	0.0878508
EREG	5.24172	12.6674	3.88942	0.000103292	0.000128689	0.0737135
YIPF4	5.24107	15.7776	9.85148	1.84e-22	4.31e-22	39.9589
PASK	5.23543	12.9042	9.76524	4.18e-22	9.61e-22	39.149
PLA2G4C	5.23205	13.4871	9.48813	5.58e-21	1.22e-20	36.5909
PPP1R15A	5.23114	13.4813	9.48509	5.74e-21	1.25e-20	36.5633
SNX27	5.2311	13.4938	9.4869	5.65e-21	1.23e-20	36.5798
DHTKD1	5.23019	13.488	9.48387	5.81e-21	1.26e-20	36.5521
ATP5G1	5.22355	14.4398	9.28528	3.57e-20	7.48e-20	34.7616
LRCH3	5.21756	14.3486	8.2559	2.49e-16	4.5e-16	26.0487
SMAD2	5.21604	14.3241	8.24729	2.67e-16	4.81e-16	25.9798
SPTLC1	5.21553	14.3503	8.25292	2.55e-16	4.6e-16	26.0249
RSF1	5.19734	14.0434	9.16867	1.02e-19	2.1e-19	33.7267
HSPA14	5.19073	14.2247	8.12193	7.35e-16	1.3e-15	24.9855
NTRK3	5.18408	12.742	10.6795	5e-26	1.38e-25	48.0667
VPS28	5.18365	12.7491	10.6821	4.87e-26	1.35e-25	48.0933
POLR2K	5.11875	13.0513	9.19251	8.24e-20	1.7e-19	33.9373
COX10	5.11026	12.7455	9.96445	6.21e-23	1.48e-22	41.0297
TRIM17	5.10699	15.2281	7.63274	3.33e-14	5.62e-14	21.243
ALG12	5.10484	15.2236	7.6281	3.44e-14	5.81e-14	21.2086
LEF1	5.09704	12.8174	9.82582	2.35e-22	5.48e-22	39.7172
SLCO3A1	5.09013	13.7111	6.74877	1.87e-11	2.86e-11	15.0435
NRTN	5.08928	13.7099	6.74744	1.89e-11	2.88e-11	15.0347
FN1	5.08592	12.7473	10.683	4.83e-26	1.34e-25	48.1019
OAS2	5.07771	14.6963	9.10701	1.77e-19	3.61e-19	33.1844
LMNA	5.07614	14.4563	10.2042	5.99e-24	1.49e-23	43.3397
ZDHHC6	5.07542	13.6227	10.0341	3.16e-23	7.62e-23	41.6959
CREBBP	5.07348	13.6149	10.0267	3.4e-23	8.18e-23	41.6244
MYO5A	5.07134	13.6012	10.3428	1.51e-24	3.88e-24	44.6977
GLS	5.06757	13.5716	10.3196	1.91e-24	4.86e-24	44.4694
SRI	5.06743	13.5717	10.3194	1.91e-24	4.87e-24	44.467
EPB41L1	5.06706	13.5753	10.3207	1.89e-24	4.81e-24	44.4796
NRG2	5.06586	15.6147	8.68789	6.81e-18	1.31e-17	29.5885
STAM2	5.06538	15.6203	8.68858	6.77e-18	1.3e-17	29.5943
AP1G2	5.06481	13.3436	11.5891	3.09e-30	1.09e-29	57.6533
XPNPEP2	5.05656	13.9524	9.96095	6.42e-23	1.53e-22	40.9964
UBE2J1	5.05601	13.2746	11.5178	6.77e-30	2.34e-29	56.8766
IPP	5.04756	13.2069	9.56008	2.87e-21	6.35e-21	37.2486
ARHGEF2	5.02944	16.3447	7.76784	1.19e-14	2.03e-14	22.2546
RPL22	5.02874	16.3477	7.76754	1.19e-14	2.03e-14	22.2523
WTAP	5.02839	16.3451	7.76632	1.2e-14	2.05e-14	22.2431
SEC61A2	5.01909	14.7773	8.44648	5.2e-17	9.64e-17	27.5895
PRKCSH	5.01637	14.7955	8.44699	5.18e-17	9.61e-17	27.5936
YIPF6	5.01509	14.9494	7.40862	1.77e-13	2.9e-13	19.6023
GPR1	5.01415	11.8561	11.4687	1.16e-29	3.96e-29	56.3442
APC	5.01358	14.9464	7.40576	1.81e-13	2.96e-13	19.5817
GRB10	5.01013	13.6036	9.2042	7.42e-20	1.53e-19	34.0408
UNC50	5.01006	13.7379	9.8956	1.2e-22	2.84e-22	40.3758
NFRKB	5.00794	13.7451	9.8944	1.22e-22	2.88e-22	40.3644
KCNQ2	5.00737	13.7348	9.88834	1.29e-22	3.04e-22	40.307
CALR	5.00506	13.1026	11.6448	1.67e-30	5.99e-30	58.2634
VIPR2	4.99429	16.5181	6.229	5.55e-10	8.12e-10	11.7404
CORO7	4.99312	16.5003	6.22539	5.68e-10	8.3e-10	11.7184
IKBKG	4.99279	16.5075	6.22589	5.66e-10	8.27e-10	11.7215
CRYBB2	4.96985	14.5657	9.46198	7.11e-21	1.54e-20	36.3531
DDX56	4.96917	14.5604	9.45913	7.3e-21	1.58e-20	36.3272
CDC42	4.95863	13.8771	10.3626	1.24e-24	3.19e-24	44.8926
IFRD2	4.94813	13.8704	9.30284	3.04e-20	6.4e-20	34.9186
ARL4C	4.94744	13.4273	10.2793	2.85e-24	7.19e-24	44.0732
LGALS3	4.94282	13.8522	10.318	1.94e-24	4.93e-24	44.4529
SLC7A8	4.94239	13.8494	10.3156	1.99e-24	5.04e-24	44.43
TFRC	4.92647	10.5683	5.05166	4.72e-07	6.33e-07	5.20952
TPM1	4.92472	10.5435	5.04858	4.79e-07	6.43e-07	5.1942
PLK4	4.91296	14.0054	10.8991	5.14e-27	1.5e-26	50.3168
TACSTD2	4.88317	14.1959	7.5049	8.69e-14	1.44e-13	20.3015
MYLK	4.87659	11.7156	8.91489	9.62e-19	1.92e-18	31.5164
TUBB2B	4.875	13.7851	6.98651	3.66e-12	5.74e-12	16.6391
EHMT2	4.8742	13.1649	10.0878	1.88e-23	4.57e-23	42.2119
SLC44A4	4.87315	11.7256	8.91117	9.93e-19	1.98e-18	31.4845
CPE	4.87131	13.7602	6.97718	3.91e-12	6.11e-12	16.5755
ACYP1	4.86467	13.7973	7.44104	1.4e-13	2.29e-13	19.8368
FCF1	4.8646	13.7678	10.8509	8.5e-27	2.45e-26	49.8191
KALRN	4.86439	13.7878	7.43895	1.42e-13	2.33e-13	19.8217
APRT	4.86289	13.7576	10.8409	9.43e-27	2.71e-26	49.7162
PLSCR1	4.86262	13.7838	7.43541	1.46e-13	2.39e-13	19.796
LIG1	4.85555	13.3096	8.46916	4.3e-17	8.01e-17	27.775
NMD3	4.85461	13.3207	8.47056	4.25e-17	7.92e-17	27.7865
ALG8	4.84887	13.271	8.44316	5.34e-17	9.91e-17	27.5623
ZNF669	4.84793	13.2358	10.8354	9.99e-27	2.87e-26	49.6597
FRS3	4.84669	13.2364	10.8329	1.03e-26	2.94e-26	49.6333
PSMD2	4.84209	14.6778	8.06215	1.18e-15	2.09e-15	24.5163
SEC23IP	4.84011	14.6671	8.05554	1.25e-15	2.2e-15	24.4647
KIF21B	4.83766	14.6352	8.0398	1.41e-15	2.49e-15	24.3417
ARF3	4.83169	14.331	9.22573	6.11e-20	1.27e-19	34.2316
CLDN17	4.83169	14.331	9.22573	6.11e-20	1.27e-19	34.2316
RHBDL1	4.82844	14.3151	9.21403	6.79e-20	1.4e-19	34.1279
GK2	4.82631	14.3264	9.21367	6.81e-20	1.41e-19	34.1247
TBC1D9	4.82511	12.7044	9.25774	4.58e-20	9.56e-20	34.5162
MCM5	4.81634	15.2699	6.47366	1.16e-10	1.74e-10	13.2634
LOX	4.80983	9.64911	6.9107	6.2e-12	9.62e-12	16.1245
ZNF358	4.80318	14.8456	4.55483	5.51e-06	7.14e-06	2.85351
NAPA	4.79821	13.6097	9.86717	1.58e-22	3.72e-22	40.1069
DCN	4.79732	16.7005	6.21987	5.88e-10	8.58e-10	11.6847
MSRA	4.79549	13.1551	9.81005	2.73e-22	6.35e-22	39.5689
SERTAD2	4.79506	13.6015	9.85652	1.75e-22	4.11e-22	40.0064
NCAM1	4.79305	16.675	6.20904	6.29e-10	9.17e-10	11.6187
SLC1A5	4.79226	13.1462	9.79853	3.04e-22	7.07e-22	39.4608
C1QTNF3	4.78289	12.7536	9.62095	1.62e-21	3.63e-21	37.8085
ZBTB48	4.78193	12.2197	12.6705	1.24e-35	6.1e-35	69.9536
EN1	4.77155	15.3637	5.9963	2.33e-09	3.34e-09	10.3446
SSH3	4.7623	14.8801	8.57908	1.71e-17	3.24e-17	28.6809
RGS6	4.75979	13.3399	8.78758	2.9e-18	5.67e-18	30.4295
NEDD8	4.7495	13.849	9.39287	1.34e-20	2.87e-20	35.7273
DDX31	4.74842	13.8589	9.39394	1.33e-20	2.84e-20	35.737
WDR3	4.74215	14.1478	8.72426	4.99e-18	9.66e-18	29.8943
EIF4G3	4.74103	13.804	9.35467	1.9e-20	4.03e-20	35.3833
CLIC1	4.74047	12.849	10.327	1.77e-24	4.53e-24	44.5416
NME6	4.73813	14.1476	8.7167	5.33e-18	1.03e-17	29.8307
PDCD1LG2	4.73799	12.8446	10.3193	1.91e-24	4.87e-24	44.4663
MRPL35	4.72932	12.5432	10.8903	5.64e-27	1.65e-26	50.2249
INPP5F	4.72395	12.5186	10.866	7.27e-27	2.11e-26	49.9744
PRDX6	4.72325	12.517	10.8634	7.46e-27	2.16e-26	49.9482
FAM107A	4.708	12.9304	10.9587	2.75e-27	8.18e-27	50.9336
C14orf166	4.70667	13.4661	9.14761	1.23e-19	2.53e-19	33.5411
METTL3	4.7057	14.2464	9.51755	4.25e-21	9.34e-21	36.8593
FCN3	4.70439	13.7052	8.82296	2.14e-18	4.2e-18	30.7301
CSF2	4.70387	13.7113	8.824	2.12e-18	4.16e-18	30.7389
CRADD	4.70147	13.6998	8.81535	2.28e-18	4.48e-18	30.6653
INS	4.70143	14.4241	9.85351	1.8e-22	4.23e-22	39.978
NDST2	4.70085	14.4056	9.84455	1.96e-22	4.6e-22	39.8936
KCTD17	4.70039	14.4133	9.84699	1.92e-22	4.49e-22	39.9165
ING4	4.69942	14.4	9.83878	2.07e-22	4.85e-22	39.8392
TMSB4Y	4.69926	14.4032	9.83995	2.05e-22	4.8e-22	39.8502
OBSCN	4.69864	13.6731	8.79847	2.64e-18	5.17e-18	30.5219
TMPRSS6	4.68001	12.476	9.28288	3.65e-20	7.64e-20	34.7402
ROM1	4.67593	12.4578	9.26744	4.19e-20	8.77e-20	34.6026
SFN	4.66572	12.7595	11.4209	1.95e-29	6.58e-29	55.8278
PTCD2	4.6595	13.4916	7.56431	5.57e-14	9.33e-14	20.7372
PQBP1	4.64969	14.3111	6.40887	1.77e-10	2.62e-10	12.8546
SKIV2L2	4.64102	13.8697	8.88357	1.26e-18	2.51e-18	31.2477
ZMIZ1	4.63769	13.8801	8.88121	1.29e-18	2.56e-18	31.2274
SNX13	4.63463	13.8587	8.86639	1.47e-18	2.9e-18	31.1006
ICA1	4.63278	13.6163	9.71196	6.91e-22	1.57e-21	38.6519
PPIG	4.63182	15.0368	7.92616	3.47e-15	6.01e-15	23.4613
HLA-C	4.62172	13.3496	7.82855	7.42e-15	1.28e-14	22.7146
TICAM1	4.61919	14.1595	9.62793	1.52e-21	3.41e-21	37.8729
AHSG	4.60707	12.5931	8.74004	4.36e-18	8.46e-18	30.0273
TAX1BP1	4.60611	13.3624	7.38829	2.06e-13	3.36e-13	19.4558
ARPC5	4.60333	13.9412	4.3787	1.25e-05	1.6e-05	2.07579
TIMM17A	4.60074	13.0823	8.31154	1.58e-16	2.88e-16	26.4951
GPA33	4.60016	12.5753	8.72217	5.08e-18	9.83e-18	29.8767
GAD1	4.5911	13.0177	8.49498	3.47e-17	6.48e-17	27.9868
CYB561	4.59036	14.8231	8.33751	1.28e-16	2.33e-16	26.7044
RNF167	4.58909	13.0183	9.01093	4.14e-19	8.36e-19	32.3461
CPS1	4.58809	14.2867	8.42994	5.96e-17	1.1e-16	27.4544
TMEM39A	4.55785	13.0964	10.4463	5.36e-25	1.4e-24	45.7228
COL4A3	4.55772	13.162	10.5916	1.23e-25	3.33e-25	47.1776
OTUD4	4.55624	13.1075	10.4475	5.3e-25	1.39e-24	45.735
GGCX	4.55207	14.1903	7.4341	1.47e-13	2.41e-13	19.7865
HIST1H3G	4.55018	12.7724	11.365	3.59e-29	1.2e-28	55.2257
DNTTIP2	4.54995	12.8396	10.8608	7.67e-27	2.22e-26	49.9209
GAMT	4.54797	12.7897	11.3691	3.43e-29	1.15e-28	55.2702
TRPM2	4.54761	13.1864	7.97641	2.34e-15	4.07e-15	23.8492
DDX24	4.54754	13.2002	7.97976	2.28e-15	3.97e-15	23.8752
TRMT12	4.54534	14.7517	6.5597	6.62e-11	9.94e-11	13.8125
TBC1D9B	4.5436	12.6028	10.0311	3.26e-23	7.84e-23	41.6665
TMEM70	4.54279	13.5567	9.39849	1.27e-20	2.73e-20	35.7781
ZNF202	4.5416	14.7251	6.5502	7.04e-11	1.06e-10	13.7515
CXCR3	4.54075	14.7341	6.55042	7.03e-11	1.06e-10	13.7529
PTMS	4.54052	12.7355	11.3097	6.54e-29	2.14e-28	54.6334
SIGLEC6	4.53837	13.5131	9.36376	1.75e-20	3.72e-20	35.465
NOTCH2	4.53749	13.5101	9.35982	1.81e-20	3.85e-20	35.4296
SVIL	4.52829	14.2143	7.37438	2.28e-13	3.72e-13	19.3558
TNFRSF4	4.52372	13.8818	8.15561	5.61e-16	9.99e-16	25.2512
NFKBIB	4.52262	13.8756	8.15185	5.78e-16	1.03e-15	25.2215
SMPD2	4.51965	13.8625	8.14221	6.24e-16	1.11e-15	25.1453
SF3A1	4.51844	13.8496	8.13537	6.6e-16	1.17e-15	25.0914
SPINK4	4.51508	12.2971	7.54136	6.62e-14	1.11e-13	20.5685
SNX10	4.51465	12.2808	7.5368	6.85e-14	1.14e-13	20.535
CACNB2	4.51415	12.2754	7.53455	6.96e-14	1.16e-13	20.5185
IL32	4.51249	12.2772	7.53221	7.09e-14	1.18e-13	20.5014
TSPAN6	4.51199	12.2633	7.5274	7.34e-14	1.22e-13	20.4661
SFI1	4.51116	14.1448	8.54	2.38e-17	4.47e-17	28.3576
SDHC	4.50784	13.9569	9.35523	1.89e-20	4.01e-20	35.3883
ANGPTL2	4.50197	12.6982	9.71219	6.9e-22	1.57e-21	38.6539
ITPR1	4.50058	13.8967	9.30696	2.93e-20	6.17e-20	34.9555
TLR4	4.499	13.6585	8.7045	5.91e-18	1.14e-17	29.728
RABIF	4.49776	11.9916	9.71017	7.03e-22	1.6e-21	38.6352
PTPRD	4.49125	14.7981	5.96042	2.9e-09	4.13e-09	10.134
RPL15	4.48838	15.2384	8.69341	6.5e-18	1.25e-17	29.6349
UGT8	4.47734	11.1263	9.74728	4.95e-22	1.13e-21	38.9811
KCNK1	4.47633	14.886	8.2606	2.4e-16	4.33e-16	26.0863
NBR1	4.47591	14.5664	8.82068	2.18e-18	4.28e-18	30.7106
ZNF45	4.47349	13.4842	8.71094	5.6e-18	1.08e-17	29.7822
TNFRSF10B	4.47172	14.8601	8.24402	2.74e-16	4.94e-16	25.9538
CTDSPL	4.4704	14.5165	8.78558	2.95e-18	5.76e-18	30.4125
WAC	4.46835	13.4928	8.70388	5.94e-18	1.15e-17	29.7229
RBM12	4.46794	13.477	8.69711	6.3e-18	1.21e-17	29.6659
MYH11	4.46623	14.1319	8.29061	1.88e-16	3.41e-16	26.3268
PRSS23	4.46557	14.7585	5.92285	3.63e-09	5.17e-09	9.91471
NHLH2	4.46552	12.512	8.58771	1.59e-17	3.02e-17	28.7526
TBP	4.46214	13.1041	9.47296	6.42e-21	1.4e-20	36.4529
SPRED2	4.462	13.1058	10.9166	4.28e-27	1.26e-26	50.4978
MAPK4	4.46125	13.0841	9.46337	7.02e-21	1.52e-20	36.3657
FAM127A	4.45878	12.9737	8.22526	3.19e-16	5.73e-16	25.8041
PSG6	4.45505	10.9272	9.6723	1e-21	2.26e-21	38.2834
NOSIP	4.45446	13.0519	9.43135	9.42e-21	2.03e-20	36.0752
LYRM4	4.45346	12.4884	9.64538	1.29e-21	2.9e-21	38.0342
SOX12	4.45343	12.9325	8.20148	3.87e-16	6.93e-16	25.6148
CHD1	4.45324	12.9281	8.19939	3.94e-16	7.05e-16	25.5982
GMIP	4.445	12.7906	11.07	8.5e-28	2.6e-27	52.0955
POGZ	4.42588	12.7561	9.45307	7.71e-21	1.67e-20	36.2722
RBKS	4.42193	12.0064	10.1207	1.36e-23	3.33e-23	42.5294
MYO1C	4.41938	15.8402	7.0009	3.31e-12	5.2e-12	16.7374
CLK1	4.41766	16.2978	5.53494	3.46e-08	4.78e-08	7.72981
GALK2	4.41551	14.4132	7.49776	9.16e-14	1.52e-13	20.2493
MRPL17	4.4127	14.3601	7.47911	1.05e-13	1.74e-13	20.1133
MMP15	4.40886	13.2379	9.74548	5.04e-22	1.15e-21	38.9643
RHBDF2	4.40753	11.5712	8.03354	1.49e-15	2.61e-15	24.293
GPLD1	4.40458	14.2798	8.54036	2.37e-17	4.46e-17	28.3605
ZNF688	4.40238	12.3614	10.3267	1.78e-24	4.54e-24	44.5385
OSBPL7	4.40131	12.3554	10.3208	1.89e-24	4.81e-24	44.4806
HAS1	4.3892	13.3354	8.25083	2.6e-16	4.68e-16	26.0081
NTF3	4.38616	13.3416	8.2469	2.68e-16	4.82e-16	25.9768
CEP290	4.38352	13.5517	8.71505	5.4e-18	1.04e-17	29.8167
C17orf62	4.37945	14.3972	8.8279	2.05e-18	4.02e-18	30.7722
B3GAT1	4.37522	14.3936	8.818	2.23e-18	4.38e-18	30.6879
TNNT2	4.37465	13.4619	8.99195	4.89e-19	9.84e-19	32.1815
SSX3	4.37345	14.3519	8.79622	2.69e-18	5.27e-18	30.5028
OCRL	4.36897	14.3404	8.78049	3.08e-18	6.01e-18	30.3694
DDX42	4.36332	15.7141	8.15935	5.44e-16	9.7e-16	25.2808
CXorf40B	4.36292	15.716	8.15935	5.44e-16	9.7e-16	25.2808
RAP2B	4.36092	12.9313	10.5104	2.81e-25	7.47e-25	46.3625
DHRS7	4.35856	13.3639	7.66095	2.69e-14	4.55e-14	21.4529
ITGB1BP1	4.35837	13.3898	7.66711	2.56e-14	4.35e-14	21.4988
NUP93	4.35764	15.7028	8.1442	6.15e-16	1.09e-15	25.161
ARIH2	4.35382	14.9529	7.57017	5.33e-14	8.94e-14	20.7803
HEBP1	4.34974	14.8984	7.54599	6.39e-14	1.07e-13	20.6025
LRRC59	4.34931	14.9478	7.56087	5.72e-14	9.57e-14	20.7119
PRKAR1A	4.34428	14.881	7.52912	7.25e-14	1.21e-13	20.4787
PDGFB	4.33559	13.715	8.48181	3.87e-17	7.22e-17	27.8787
NR1H4	4.33517	12.3884	7.39101	2.02e-13	3.3e-13	19.4754
SAT1	4.33031	12.8236	10.2688	3.16e-24	7.97e-24	43.9705
EDC3	4.33002	13.2932	8.5352	2.48e-17	4.65e-17	28.3179
UBAP2	4.32999	13.2849	8.53259	2.53e-17	4.75e-17	28.2964
UBE2L3	4.32901	15.2972	6.97043	4.1e-12	6.4e-12	16.5295
REST	4.32828	13.2629	8.52094	2.79e-17	5.23e-17	28.2004
PPP3CB	4.32755	15.3119	6.97065	4.09e-12	6.39e-12	16.531
CD47	4.31981	11.1008	3.27443	0.0010742	0.0012915	-2.11053
CUL2	4.3121	13.9285	8.8947	1.15e-18	2.28e-18	31.3431
BIN3	4.30809	14.6332	7.84039	6.77e-15	1.16e-14	22.8047
FTH1	4.30571	14.6305	8.41036	7.01e-17	1.29e-16	27.2948
UBIAD1	4.3054	13.2633	9.638	1.39e-21	3.11e-21	37.9659
KDELR2	4.30433	15.7401	7.5563	5.92e-14	9.9e-14	20.6782
ERF	4.29986	12.9656	8.39076	8.24e-17	1.52e-16	27.1356
TAF6L	4.29868	13.2253	9.59667	2.04e-21	4.54e-21	37.5848
HMOX2	4.297	15.6884	7.53359	7.01e-14	1.17e-13	20.5115
NDUFB7	4.29228	15.6576	7.51565	8.02e-14	1.33e-13	20.3801
AKAP1	4.29066	15.6348	7.50388	8.75e-14	1.45e-13	20.294
RPL27	4.28987	12.8684	8.79249	2.78e-18	5.43e-18	30.4712
PAFAH1B1	4.27717	14.4868	7.12125	1.42e-12	2.25e-12	17.5669
TMEM57	4.2744	14.4738	7.11345	1.5e-12	2.38e-12	17.5127
NPAS2	4.27055	14.1574	8.05347	1.27e-15	2.23e-15	24.4485
PIP5K1A	4.26585	14.0429	7.93604	3.21e-15	5.57e-15	23.5374
B4GALT6	4.26154	11.5363	6.84437	9.78e-12	1.51e-11	15.6788
NR2F1	4.25822	11.564	6.84419	9.79e-12	1.51e-11	15.6775
PALLD	4.25267	13.5305	8.28382	1.98e-16	3.6e-16	26.2724
DUSP10	4.25189	14.0626	7.13068	1.33e-12	2.11e-12	17.6325
CLCN6	4.24305	13.865	7.91587	3.76e-15	6.51e-15	23.3822
TMEM109	4.23799	16.1619	6.07568	1.44e-09	2.07e-09	10.815
CES3	4.23769	16.1613	6.07519	1.44e-09	2.08e-09	10.812
HIST1H3B	4.23625	16.1524	6.07192	1.47e-09	2.12e-09	10.7926
XPO7	4.23411	13.2282	8.7221	5.09e-18	9.83e-18	29.8761
IKBKB	4.23389	13.2267	8.72087	5.14e-18	9.93e-18	29.8658
BCAS3	4.23027	13.0353	8.53422	2.5e-17	4.69e-17	28.3099
ARF4	4.22375	13.1672	9.07024	2.45e-19	4.99e-19	32.8626
KLK5	4.21948	12.2123	8.75171	3.95e-18	7.66e-18	30.1259
SLC24A1	4.21832	13.1244	9.03694	3.29e-19	6.67e-19	32.5722
PPP2R5E	4.21762	12.6842	8.43925	5.52e-17	1.02e-16	27.5304
IL1R1	4.21759	13.555	7.86672	5.52e-15	9.52e-15	23.0056
RAB2A	4.21693	13.208	8.67981	7.3e-18	1.4e-17	29.5208
KLHDC2	4.21361	12.6376	8.41704	6.63e-17	1.23e-16	27.3493
CEACAM3	4.21026	12.6739	7.28683	4.32e-13	6.98e-13	18.7303
CHCHD3	4.2028	11.8653	10.7749	1.87e-26	5.28e-26	49.039
HDGFRP3	4.20212	11.935	9.4862	5.68e-21	1.24e-20	36.5734
RIC8B	4.20134	11.8445	10.7574	2.24e-26	6.32e-26	48.8594
PLOD3	4.19319	12.1771	10.5243	2.44e-25	6.52e-25	46.5011
DAPK2	4.18088	12.8003	10.6027	1.1e-25	2.99e-25	47.2889
YWHAQ	4.1806	11.7695	9.76976	4e-22	9.22e-22	39.1912
VHL	4.17867	13.5779	8.78152	3.06e-18	5.96e-18	30.3781
RNF14	4.17839	11.7703	9.76466	4.2e-22	9.66e-22	39.1435
UMPS	4.17672	11.7534	9.7542	4.64e-22	1.06e-21	39.0457
SMARCA5	4.17288	13.923	7.72555	1.64e-14	2.79e-14	21.9361
TRIM44	4.17091	13.9006	7.71448	1.79e-14	3.04e-14	21.853
ATP6V1C1	4.17037	11.964	8.36252	1.04e-16	1.91e-16	26.9066
GZMM	4.16937	13.5333	8.7076	5.76e-18	1.11e-17	29.7541
MPL	4.16891	13.5272	8.70401	5.94e-18	1.14e-17	29.7239
GSR	4.16841	12.6216	6.71513	2.35e-11	3.58e-11	14.822
LIPF	4.16669	13.5061	8.68898	6.75e-18	1.3e-17	29.5977
C1orf54	4.16498	13.9004	7.70328	1.95e-14	3.31e-14	21.7691
IL16	4.16334	11.9166	8.33207	1.34e-16	2.44e-16	26.6605
DLEU1	4.15441	13.9276	8.76252	3.6e-18	7e-18	30.2172
SREBF2	4.13873	11.9349	7.99073	2.09e-15	3.65e-15	23.9602
KLHL7	4.12007	13.4036	8.46299	4.53e-17	8.43e-17	27.7244
MYT1L	4.11983	13.3949	8.45955	4.66e-17	8.67e-17	27.6964
ZNF614	4.11664	13.164	9.54719	3.23e-21	7.14e-21	37.1305
TCF25	4.11442	14.3311	7.29875	3.96e-13	6.41e-13	18.815
PSME4	4.11308	14.6754	6.36567	2.33e-10	3.45e-10	12.5842
MBNL2	4.10465	13.297	10.1762	7.89e-24	1.95e-23	43.0671
ATAD2	4.09833	12.3699	5.93388	3.4e-09	4.84e-09	9.97898
STK38L	4.09828	11.632	4.84763	1.33e-06	1.76e-06	4.21312
APLP2	4.09442	12.5646	10.5027	3.04e-25	8.06e-25	46.2851
CSPG5	4.0919	13.5339	8.60219	1.41e-17	2.68e-17	28.8728
VDAC1	4.08877	12.6828	9.76854	4.05e-22	9.32e-22	39.1798
ADAMTS8	4.08371	12.4989	9.7926	3.22e-22	7.46e-22	39.4052
WARS	4.07915	11.8912	9.98587	5.05e-23	1.21e-22	41.2341
NSMCE4A	4.07774	12.4705	9.7558	4.57e-22	1.05e-21	39.0607
ITM2A	4.07692	12.7874	7.63319	3.31e-14	5.6e-14	21.2464
STOML1	4.07606	11.9806	10.4709	4.19e-25	1.1e-24	45.9673
IL13RA2	4.07456	12.1266	4.0517	5.25e-05	6.61e-05	0.711874
RGS4	4.06965	13.1102	9.78471	3.47e-22	8.02e-22	39.3312
MEF2A	4.06897	11.8149	8.54129	2.35e-17	4.42e-17	28.3683
SERPINE1	4.06714	13.0747	9.7614	4.33e-22	9.95e-22	39.113
PPP3CC	4.06704	11.7978	8.535	2.48e-17	4.66e-17	28.3163
CXCR6	4.05687	11.8933	10.6542	6.49e-26	1.78e-25	47.8096
CCL16	4.04448	13.4539	9.02773	3.57e-19	7.22e-19	32.4921
EMX1	4.04315	13.4405	9.01897	3.86e-19	7.8e-19	32.4159
CD300C	4.04245	13.4363	9.01541	3.98e-19	8.04e-19	32.385
LAIR1	4.04107	13.2718	7.80946	8.6e-15	1.48e-14	22.5696
FMO6P	4.03916	13.4314	9.00544	4.35e-19	8.77e-19	32.2984
POP1	4.03538	13.0961	7.53035	7.18e-14	1.2e-13	20.4878
DOCK9	4.0302	12.2452	8.03641	1.45e-15	2.55e-15	24.3154
SLC35A3	4.02752	13.9583	8.89601	1.13e-18	2.25e-18	31.3543
ANGEL2	4.02392	13.9228	8.86811	1.44e-18	2.86e-18	31.1153
ANXA7	4.02084	13.5021	8.57204	1.82e-17	3.43e-17	28.6226
TAP2	4.01896	12.1859	7.99291	2.05e-15	3.59e-15	23.977
MAGEL2	4.01864	13.1194	7.73264	1.55e-14	2.65e-14	21.9894
TRAPPC3	4.01824	13.1017	7.72669	1.63e-14	2.77e-14	21.9447
ARL6IP5	4.01275	12.8686	8.96029	6.46e-19	1.29e-18	31.9076
HSP90AA1	4.01229	12.8577	8.9542	6.82e-19	1.36e-18	31.8551
NNT	4.00734	10.8333	10.2783	2.88e-24	7.26e-24	44.0637
MCPH1	4.00629	11.3797	10.6434	7.25e-26	1.98e-25	47.7007
CENPM	4.00551	11.3763	10.6397	7.53e-26	2.06e-25	47.6629
ECE2	4.00537	13.0814	9.70121	7.65e-22	1.73e-21	38.5518
TDP1	4.00208	11.3643	10.6235	8.89e-26	2.43e-25	47.499
EIF5	4.00115	12.668	9.50681	4.7e-21	1.03e-20	36.7612
TAF7	4.00064	13.0639	9.67975	9.36e-22	2.11e-21	38.3525
CACNA2D2	3.99622	11.7616	5.0417	4.97e-07	6.66e-07	5.15997
ERBB2	3.99426	14.6474	6.27606	4.13e-10	6.06e-10	12.029
POLG2	3.98893	12.867	8.38787	8.44e-17	1.55e-16	27.1121
PANK4	3.98791	12.885	8.39153	8.19e-17	1.51e-16	27.1418
TATDN2	3.98791	12.8842	8.39124	8.21e-17	1.51e-16	27.1394
NPHS2	3.98745	12.8823	8.38974	8.31e-17	1.53e-16	27.1273
HIF3A	3.98452	12.0526	9.11159	1.7e-19	3.47e-19	33.2246
SNTB2	3.97025	11.9831	8.0342	1.48e-15	2.6e-15	24.2982
MAP2K6	3.96982	13.5608	8.5812	1.68e-17	3.18e-17	28.6986
PLXNA1	3.96316	13.3941	8.43987	5.49e-17	1.02e-16	27.5355
LMTK2	3.95669	14.123	7.48883	9.79e-14	1.62e-13	20.1842
SAGE1	3.95132	12.8859	8.88243	1.28e-18	2.53e-18	31.2379
EIF4G2	3.94786	12.8434	8.77704	3.18e-18	6.19e-18	30.3401
SLC39A4	3.94456	11.9225	6.76652	1.66e-11	2.54e-11	15.1608
COQ2	3.94354	11.1816	6.10355	1.21e-09	1.75e-09	10.9815
TBCE	3.9368	12.4892	8.75575	3.81e-18	7.41e-18	30.16
ACD	3.93343	12.4594	8.7324	4.66e-18	9.02e-18	29.9629
IMPDH2	3.93071	15.1926	4.59679	4.52e-06	5.87e-06	3.04326
PAPPA	3.92097	12.822	7.7932	9.75e-15	1.67e-14	22.4463
SOCS6	3.91672	13.2939	8.58187	1.67e-17	3.17e-17	28.7041
PRKCH	3.91403	13.2538	8.3806	8.97e-17	1.65e-16	27.053
SORBS2	3.91237	12.7852	7.76479	1.21e-14	2.07e-14	22.2315
LRRC42	3.90318	11.9917	7.54902	6.25e-14	1.05e-13	20.6247
SRP72	3.90214	11.9255	10.0383	3.04e-23	7.33e-23	41.7355
CLIC5	3.89861	14.1793	6.84287	9.88e-12	1.52e-11	15.6687
ATP5G3	3.89625	11.8954	10.0006	4.38e-23	1.05e-22	41.3744
HIC2	3.89493	21.4061	2.15603	0.0311834	0.035156	-5.1284
GML	3.89109	14.7887	6.76606	1.67e-11	2.55e-11	15.1577
ANXA13	3.89097	14.7881	6.76576	1.67e-11	2.55e-11	15.1557
RPL11	3.88387	12.9016	7.98554	2.17e-15	3.8e-15	23.9199
RAD1	3.88269	13.716	8.30162	1.72e-16	3.12e-16	26.4153
EIF4E2	3.88159	14.1771	9.2263	6.08e-20	1.26e-19	34.2367
NRXN3	3.88042	9.1544	5.00892	5.88e-07	7.86e-07	4.99747
DRD4	3.87403	13.9976	7.60265	4.17e-14	7.02e-14	21.0201
SCRN1	3.86385	11.886	11.1101	5.55e-28	1.71e-27	52.5171
GPAA1	3.85917	11.9486	10.3679	1.18e-24	3.03e-24	44.9453
ATG4B	3.85582	11.451	9.52387	4.01e-21	8.83e-21	36.917
SLC16A7	3.85432	10.3053	8.04199	1.39e-15	2.44e-15	24.3589
CASP6	3.85273	13.8216	6.50732	9.33e-11	1.4e-10	13.4774
TNFAIP6	3.85124	10.3089	8.03602	1.46e-15	2.56e-15	24.3123
RGS2	3.84943	10.2834	8.02484	1.59e-15	2.79e-15	24.2252
BIN1	3.84588	12.887	9.52317	4.04e-21	8.88e-21	36.9106
KRT33B	3.84306	12.6196	8.89479	1.15e-18	2.28e-18	31.3438
OLFML3	3.84158	13.5259	7.1626	1.06e-12	1.68e-12	17.855
TBX6	3.84041	13.4694	8.47257	4.18e-17	7.8e-17	27.8029
BAZ2A	3.83919	12.3379	9.12055	1.57e-19	3.21e-19	33.3032
MTR	3.83672	14.4873	7.08542	1.83e-12	2.89e-12	17.3185
MYBPC3	3.83575	13.4362	8.44779	5.14e-17	9.54e-17	27.6001
CARS2	3.8355	14.475	7.08047	1.89e-12	2.99e-12	17.2843
IL17RC	3.82849	12.6134	8.5999	1.44e-17	2.73e-17	28.8538
CD36	3.82206	12.5542	8.08407	9.95e-16	1.76e-15	24.688
GAS2L1	3.82005	11.7204	9.34386	2.1e-20	4.44e-20	35.2862
EHD2	3.81702	11.7184	9.33534	2.27e-20	4.79e-20	35.2097
SARS	3.81603	11.7056	9.3263	2.46e-20	5.2e-20	35.1286
NCAPD2	3.81593	11.717	9.33194	2.34e-20	4.94e-20	35.1792
ITGA7	3.81253	11.6866	9.30569	2.97e-20	6.24e-20	34.9441
R3HDM1	3.80168	13.6563	7.3439	2.85e-13	4.63e-13	19.1372
MLH1	3.79159	13.616	7.31107	3.62e-13	5.86e-13	18.9027
PPP2R5D	3.78831	12.2187	8.85188	1.66e-18	3.28e-18	30.9766
PCM1	3.77879	12.2601	9.31586	2.7e-20	5.69e-20	35.0351
MAP2K4	3.7651	10.6072	12.0866	1.15e-32	4.65e-32	63.1915
CYP19A1	3.76411	11.1781	8.35876	1.07e-16	1.96e-16	26.8762
ABI3BP	3.76305	13.1555	2.80893	0.00501206	0.00586078	-3.51668
GOLGA4	3.75337	12.1942	8.97242	5.81e-19	1.17e-18	32.0124
TXNIP	3.74814	11.9644	9.52304	4.04e-21	8.89e-21	36.9095
DNAJC10	3.74695	12.524	8.46232	4.56e-17	8.47e-17	27.719
MANBA	3.74295	13.0337	8.67586	7.55e-18	1.45e-17	29.4877
KISS1	3.74163	12.3335	8.88767	1.22e-18	2.42e-18	31.2828
ZNF606	3.74117	13.0289	8.66932	7.98e-18	1.53e-17	29.4329
METTL7A	3.73396	12.9237	7.42228	1.6e-13	2.63e-13	19.701
PAF1	3.7333	12.6457	8.23375	2.98e-16	5.36e-16	25.8718
LMO4	3.73253	13.271	5.76458	9.27e-09	1.3e-08	9.00589
ETS1	3.73136	12.8299	6.63916	3.91e-11	5.92e-11	14.3257
PHLDA1	3.7283	12.8759	7.39561	1.95e-13	3.19e-13	19.5085
TSPAN13	3.72715	12.7983	6.6241	4.32e-11	6.52e-11	14.228
GNB5	3.72198	12.9548	8.77978	3.1e-18	6.05e-18	30.3634
CST4	3.7193	13.8181	5.33727	1.03e-07	1.41e-07	6.67182
NCOA6	3.71866	12.9725	6.64178	3.84e-11	5.82e-11	14.3427
NINJ1	3.71497	12.9545	6.6311	4.13e-11	6.23e-11	14.2734
XYLB	3.71431	12.9588	6.63091	4.13e-11	6.24e-11	14.2722
RNF32	3.70364	13.3767	8.40216	7.5e-17	1.38e-16	27.2282
BRD2	3.70123	12.9208	9.04862	2.97e-19	6.02e-19	32.6739
FSHB	3.70122	13.3805	8.39809	7.76e-17	1.43e-16	27.1951
UBQLN3	3.70101	13.353	8.38433	8.69e-17	1.6e-16	27.0833
CCR9	3.69956	13.3785	8.39338	8.07e-17	1.49e-16	27.1568
NCAPH2	3.69774	14.3153	7.6174	3.73e-14	6.29e-14	21.1293
HDAC3	3.69484	12.5578	7.95366	2.79e-15	4.86e-15	23.6733
MDM4	3.69444	11.3786	10.6748	5.25e-26	1.45e-25	48.0185
RENBP	3.69414	12.0521	7.19345	8.47e-13	1.35e-12	18.0711
ALPL	3.69353	12.0604	7.19421	8.42e-13	1.35e-12	18.0764
RBM8A	3.69306	12.8355	8.4587	4.69e-17	8.73e-17	27.6894
ETS2	3.69137	13.4766	6.61687	4.53e-11	6.84e-11	14.1811
DOCK3	3.69041	11.3603	10.6477	6.94e-26	1.9e-25	47.7437
DSC3	3.67735	16.4185	2.12073	0.0340498	0.0382654	-5.20351
MRM1	3.66999	11.612	8.80556	2.48e-18	4.87e-18	30.5821
KCNAB3	3.66842	11.5904	8.7928	2.77e-18	5.42e-18	30.4738
DPEP1	3.66696	11.586	8.7871	2.91e-18	5.69e-18	30.4254
PIGK	3.66297	11.6427	9.27295	3.99e-20	8.35e-20	34.6517
POLI	3.66215	11.6437	9.27109	4.06e-20	8.49e-20	34.6351
PIGP	3.66183	13.1576	8.43213	5.85e-17	1.08e-16	27.4723
EFNA4	3.65864	13.1397	8.41552	6.72e-17	1.24e-16	27.3369
TBC1D8	3.6585	11.6154	9.25	4.91e-20	1.02e-19	34.4473
SLC25A40	3.65794	13.1502	8.4195	6.5e-17	1.2e-16	27.3693
PARP16	3.65772	13.3531	7.2653	5.05e-13	8.14e-13	18.5776
ATPIF1	3.65664	13.1646	8.42307	6.31e-17	1.17e-16	27.3984
WWP1	3.65579	13.1552	8.41693	6.64e-17	1.23e-16	27.3483
PIM1	3.65362	11.5887	9.22055	6.4e-20	1.33e-19	34.1856
TM9SF3	3.64768	12.8596	7.29703	4.01e-13	6.48e-13	18.8028
SLC1A4	3.64205	13.3066	8.44814	5.13e-17	9.52e-17	27.603
PLCH1	3.64135	12.8223	7.27515	4.7e-13	7.58e-13	18.6474
DLL3	3.64129	12.8298	7.27718	4.63e-13	7.47e-13	18.6618
ZMYM6	3.63522	13.8421	8.26696	2.28e-16	4.12e-16	26.1372
C1QL1	3.63345	13.8237	8.25356	2.54e-16	4.58e-16	26.0299
SLC25A4	3.63185	13.8349	8.2557	2.49e-16	4.5e-16	26.0471
PCNA	3.62708	6.85946	2.02506	0.0429746	0.0480567	-5.40087
IFT122	3.62583	11.8367	11.9442	5.82e-32	2.25e-31	61.5852
POLR2F	3.62227	11.5814	8.21318	3.52e-16	6.31e-16	25.7079
CXADR	3.61187	15.2203	4.2854	1.9e-05	2.42e-05	1.676
GRB2	3.61099	11.7964	8.50426	3.21e-17	6e-17	28.0631
ALDH7A1	3.61033	15.2095	4.28313	1.92e-05	2.45e-05	1.66636
ACSL4	3.60588	12.8968	8.9874	5.09e-19	1.02e-18	32.142
SOCS3	3.60172	15.1748	4.27078	2.03e-05	2.58e-05	1.61414
PLXND1	3.59648	13.1988	7.69766	2.03e-14	3.45e-14	21.727
HGF	3.58956	12.2749	8.69244	6.55e-18	1.26e-17	29.6268
ACHE	3.58487	11.5523	8.45089	5.01e-17	9.31e-17	27.6255
EPB41L4A	3.57962	13.6561	6.87359	8e-12	1.24e-11	15.8746
RORA	3.5779	12.9874	7.37426	2.28e-13	3.72e-13	19.3549
TBL1X	3.55758	14.1937	6.81849	1.17e-11	1.79e-11	15.5059
ASB6	3.55576	13.5606	7.48824	9.84e-14	1.63e-13	20.1799
ARPC1A	3.55348	13.2672	7.72278	1.68e-14	2.85e-14	21.9154
FANCC	3.55243	13.5592	7.48058	1.04e-13	1.72e-13	20.1241
TJAP1	3.54832	13.5214	7.45482	1.26e-13	2.07e-13	19.9368
FAM76A	3.54287	11.6296	9.13681	1.36e-19	2.78e-19	33.4461
ASXL1	3.54198	11.895	8.4619	4.57e-17	8.5e-17	27.7156
CDH2	3.54193	11.8908	8.45987	4.65e-17	8.65e-17	27.6989
RRP9	3.5414	11.6047	9.12182	1.55e-19	3.17e-19	33.3143
DHCR7	3.53975	13.1392	7.22095	6.95e-13	1.12e-12	18.2644
EVL	3.53798	13.1415	7.21796	7.1e-13	1.14e-12	18.2433
DDX28	3.52874	13.1781	7.62336	3.57e-14	6.02e-14	21.1734
PHF7	3.52614	12.7745	7.99183	2.07e-15	3.61e-15	23.9687
SKAP1	3.52091	13.0475	7.99528	2.01e-15	3.52e-15	23.9955
CLCN7	3.52011	13.3179	8.04412	1.37e-15	2.4e-15	24.3755
PURA	3.51803	12.069	9.43375	9.21e-21	1.99e-20	36.097
HEPH	3.51286	11.3196	11.0842	7.31e-28	2.24e-27	52.2453
BCL11A	3.5122	11.3297	11.0907	6.83e-28	2.1e-27	52.3128
GAPVD1	3.50956	14.1786	6.30266	3.49e-10	5.13e-10	12.193
RNGTT	3.509	14.1512	6.29531	3.65e-10	5.37e-10	12.1477
SNAPC5	3.50293	10.9824	8.52265	2.75e-17	5.16e-17	28.2145
SH3GL3	3.50205	12.0567	8.25258	2.56e-16	4.61e-16	26.0222
ATG5	3.49569	12.0858	8.63278	1.09e-17	2.08e-17	29.1275
PSIP1	3.48925	12.0254	8.3649	1.02e-16	1.87e-16	26.9258
ZBTB3	3.48739	12.7236	8.27218	2.18e-16	3.95e-16	26.179
PPEF1	3.48075	12.3086	8.08914	9.55e-16	1.69e-15	24.7277
PAGE1	3.47672	12.2999	8.07633	1.06e-15	1.87e-15	24.6273
ITGA10	3.47055	13.3494	6.70975	2.44e-11	3.71e-11	14.7867
ZNF222	3.46949	11.3978	9.64067	1.35e-21	3.03e-21	37.9906
FXYD2	3.46768	13.3559	6.70587	2.5e-11	3.8e-11	14.7612
ANKRD36	3.46722	12.3341	8.84078	1.83e-18	3.61e-18	30.8819
LRRC47	3.46523	15.3294	6.54277	7.4e-11	1.11e-10	13.7039
FGF5	3.46512	12.3375	8.83686	1.89e-18	3.73e-18	30.8485
TUBD1	3.46139	11.9176	7.12217	1.41e-12	2.24e-12	17.5733
LSM14A	3.45931	15.3075	6.52627	8.24e-11	1.24e-10	13.5983
FKRP	3.45852	15.2731	6.51383	8.94e-11	1.34e-10	13.5189
SERPINB6	3.45817	12.0992	9.23484	5.63e-20	1.17e-19	34.3125
TBL1Y	3.4579	12.3035	8.79807	2.65e-18	5.19e-18	30.5185
CXCL13	3.45557	11.6478	5.12213	3.27e-07	4.4e-07	5.56303
CD84	3.45483	13.611	7.59765	4.33e-14	7.29e-14	20.9831
IGF2BP3	3.45232	11.6324	5.11578	3.38e-07	4.55e-07	5.53096
BTN2A1	3.43783	12.1709	8.66018	8.63e-18	1.65e-17	29.3564
ABCC1	3.4333	13.0028	9.07238	2.41e-19	4.89e-19	32.8812
GOSR1	3.42784	11.9637	8.3241	1.43e-16	2.6e-16	26.5962
TNK1	3.42567	11.4997	9.01959	3.84e-19	7.75e-19	32.4213
RAB14	3.42497	11.9479	8.31108	1.59e-16	2.89e-16	26.4914
DOCK6	3.41882	12.5482	8.08325	1e-15	1.77e-15	24.6815
RFXANK	3.41859	12.5567	8.08614	9.78e-16	1.73e-15	24.7042
DMWD	3.4163	12.5178	8.06153	1.19e-15	2.1e-15	24.5115
CPNE7	3.41627	13.547	7.62128	3.63e-14	6.11e-14	21.1581
CCDC121	3.41556	13.5635	7.62553	3.51e-14	5.93e-14	21.1895
TAF1C	3.41494	12.5095	8.05304	1.27e-15	2.24e-15	24.4452
PADI4	3.41401	13.5572	7.61986	3.67e-14	6.18e-14	21.1475
ZP2	3.41192	13.5369	7.60713	4.04e-14	6.79e-14	21.0532
GAPDH	3.41165	12.0276	8.23392	2.98e-16	5.35e-16	25.8731
TBC1D5	3.41098	12.1051	7.92375	3.53e-15	6.13e-15	23.4428
RARG	3.4106	12.8391	8.5797	1.7e-17	3.22e-17	28.6861
ZNF460	3.40932	13.5224	7.59429	4.45e-14	7.47e-14	20.9583
ZNF446	3.40681	13.4993	7.57545	5.12e-14	8.59e-14	20.8192
AGPAT4	3.40529	12.0616	7.89241	4.52e-15	7.81e-15	23.2022
CNTN2	3.39817	12.4966	7.62798	3.45e-14	5.82e-14	21.2078
HECTD3	3.3967	13.3766	8.30261	1.7e-16	3.09e-16	26.4232
CD151	3.39397	13.3719	8.29354	1.83e-16	3.33e-16	26.3504
RGS14	3.39249	13.3817	8.29454	1.82e-16	3.3e-16	26.3584
KLF8	3.39147	11.4717	7.87934	5e-15	8.63e-15	23.1021
FOXK2	3.39073	13.3651	8.28185	2.02e-16	3.66e-16	26.2565
STXBP1	3.39012	11.4533	7.87112	5.33e-15	9.2e-15	23.0392
ST8SIA4	3.38751	11.4491	7.86376	5.65e-15	9.74e-15	22.9829
UBE2O	3.38701	13.0108	7.83298	7.17e-15	1.23e-14	22.7483
MAPK10	3.38367	13.6313	7.38845	2.06e-13	3.36e-13	19.457
TES	3.38262	13.5975	7.37428	2.28e-13	3.72e-13	19.3551
SLC3A1	3.381	12.9989	7.81383	8.32e-15	1.43e-14	22.6028
EPHB2	3.38033	13.5844	7.36324	2.47e-13	4.03e-13	19.2758
ACADSB	3.38029	11.4241	7.83637	6.98e-15	1.2e-14	22.7741
ARL15	3.37886	11.4029	8.57515	1.77e-17	3.35e-17	28.6483
PAK6	3.37853	11.3697	8.56035	2.01e-17	3.78e-17	28.5258
SUPV3L1	3.37763	10.3994	8.51648	2.9e-17	5.43e-17	28.1637
CLNS1A	3.37643	11.358	8.54804	2.22e-17	4.19e-17	28.424
TIMM10	3.3761	11.3584	8.54751	2.23e-17	4.2e-17	28.4196
ARHGAP25	3.37525	12.3469	7.25445	5.46e-13	8.79e-13	18.5008
GEMIN6	3.37419	12.2971	7.23681	6.2e-13	9.97e-13	18.3762
ETV4	3.37414	12.3396	7.25041	5.62e-13	9.05e-13	18.4722
IPO7	3.37389	14.1985	6.76581	1.67e-11	2.55e-11	15.1561
SNRPA1	3.37367	12.3416	7.24977	5.65e-13	9.09e-13	18.4677
MTHFD1	3.37291	12.8333	6.80126	1.31e-11	2.01e-11	15.3912
KDR	3.37268	11.3586	8.53869	2.41e-17	4.52e-17	28.3468
TMCC1	3.37185	13.1998	8.04235	1.39e-15	2.44e-15	24.3616
CCHCR1	3.36283	13.1559	8.2219	3.28e-16	5.89e-16	25.7773
PRKAG2	3.36165	12.9637	6.19362	6.93e-10	1.01e-09	11.5249
FPGS	3.35475	11.0255	9.31602	2.7e-20	5.69e-20	35.0365
NFE2L1	3.3536	11.0284	9.31481	2.73e-20	5.75e-20	35.0256
MRFAP1L1	3.34946	11.8778	7.73458	1.53e-14	2.61e-14	22.004
CTRC	3.34491	13.5479	7.93797	3.16e-15	5.49e-15	23.5523
BBS9	3.34359	12.9441	7.85185	6.19e-15	1.07e-14	22.892
SLC4A1AP	3.34241	12.9137	7.83816	6.89e-15	1.18e-14	22.7877
NOL8	3.34176	11.8286	7.69522	2.07e-14	3.52e-14	21.7088
GPR132	3.34156	11.9267	8.84317	1.79e-18	3.53e-18	30.9023
HSD17B8	3.34127	11.8272	7.69327	2.1e-14	3.57e-14	21.6942
EIF2AK2	3.33976	11.8977	10.0155	3.79e-23	9.09e-23	41.5169
GOLGB1	3.337	12.4717	6.73207	2.1e-11	3.2e-11	14.9334
ROCK1	3.33159	12.3303	9.00487	4.37e-19	8.81e-19	32.2935
FKBPL	3.33107	15.3772	7.07441	1.98e-12	3.12e-12	17.2424
H2AFV	3.31261	10.6307	9.83714	2.11e-22	4.93e-22	39.8237
MTMR10	3.31139	12.6477	8.79501	2.72e-18	5.32e-18	30.4925
APOBEC3B	3.31103	10.9158	7.34724	2.78e-13	4.52e-13	19.1611
DICER1	3.30374	12.3286	10.4923	3.37e-25	8.91e-25	46.1817
MLLT10	3.30326	12.9961	6.79081	1.41e-11	2.16e-11	15.3217
GPR161	3.29562	11.6156	8.05102	1.29e-15	2.28e-15	24.4294
PODXL	3.29343	14.6824	5.50519	4.09e-08	5.65e-08	7.56815
DCTN4	3.29085	11.3946	10.1287	1.26e-23	3.08e-23	42.607
LLGL1	3.28844	11.3933	10.1203	1.37e-23	3.34e-23	42.5253
RRAGB	3.28733	11.3917	10.1156	1.43e-23	3.5e-23	42.4797
NID1	3.2823	10.3705	8.50784	3.12e-17	5.83e-17	28.0925
FAM127B	3.28212	11.3728	10.0847	1.93e-23	4.71e-23	42.1817
PRPF6	3.28178	13.8632	7.45481	1.26e-13	2.07e-13	19.9367
HDLBP	3.28094	13.8605	7.4522	1.29e-13	2.11e-13	19.9177
SLC39A8	3.28089	13.4503	7.48604	1e-13	1.66e-13	20.1639
SULT1A1	3.28057	13.8554	7.44996	1.31e-13	2.15e-13	19.9015
PHLDA2	3.27885	11.6548	8.27192	2.19e-16	3.96e-16	26.1769
FAS	3.27766	11.6494	8.26662	2.28e-16	4.13e-16	26.1344
LRPPRC	3.27747	13.823	7.43128	1.5e-13	2.46e-13	19.7661
RRAD	3.27693	15.3934	3.39936	0.000686778	0.000832047	-1.69686
GCNT2	3.27351	10.6197	6.25027	4.86e-10	7.11e-10	11.8706
KEAP1	3.26916	12.0928	8.61885	1.22e-17	2.33e-17	29.0114
CXorf40A	3.2671	12.0793	8.60521	1.37e-17	2.61e-17	28.8979
WDR45	3.26619	12.0783	8.60203	1.41e-17	2.68e-17	28.8715
ITPA	3.2607	14.2621	6.08174	1.38e-09	2e-09	10.8512
ASCL1	3.25628	11.2329	8.99186	4.9e-19	9.85e-19	32.1807
EFEMP2	3.2541	15.3859	4.83312	1.43e-06	1.89e-06	4.14376
FLNB	3.25239	15.3717	4.82838	1.47e-06	1.93e-06	4.12116
SLC39A6	3.25225	15.3977	4.83192	1.44e-06	1.9e-06	4.13805
ACOT11	3.25217	13.1835	6.91331	6.09e-12	9.45e-12	16.1421
COL4A2	3.25208	11.7792	8.78602	2.94e-18	5.74e-18	30.4163
PIK3R3	3.25037	11.7693	8.77622	3.2e-18	6.24e-18	30.3332
PRNP	3.24951	12.4165	7.21739	7.13e-13	1.14e-12	18.2393
GINS3	3.24898	15.3479	4.81899	1.54e-06	2.02e-06	4.07647
KCTD5	3.24885	13.1792	6.90499	6.45e-12	9.99e-12	16.086
PTPN22	3.2475	11.7461	8.75326	3.9e-18	7.57e-18	30.139
FSCN1	3.2469	12.4023	7.20648	7.71e-13	1.24e-12	18.1625
PRKD1	3.24684	12.4095	7.209	7.58e-13	1.21e-12	18.1803
ZNF142	3.24578	10.7671	9.45749	7.41e-21	1.6e-20	36.3123
ARHGAP17	3.2418	12.4753	6.76208	1.71e-11	2.61e-11	15.1314
SRM	3.23785	12.4304	7.54348	6.51e-14	1.09e-13	20.5841
GOLGA5	3.23768	11.5335	10.5358	2.17e-25	5.81e-25	46.6169
RAPGEF6	3.23491	12.4024	7.52367	7.55e-14	1.26e-13	20.4388
YME1L1	3.23395	12.7708	5.60615	2.31e-08	3.22e-08	8.1201
PAWR	3.23268	11.26	9.21577	6.68e-20	1.38e-19	34.1433
AGK	3.23166	11.2892	8.73177	4.68e-18	9.07e-18	29.9576
PYGM	3.23041	11.2658	8.7162	5.35e-18	1.03e-17	29.8264
STX7	3.22963	11.2846	8.72401	5e-18	9.68e-18	29.8922
SYNJ2	3.22798	12.8099	8.09983	8.77e-16	1.55e-15	24.8116
MAPRE2	3.22615	12.7815	8.08205	1.01e-15	1.79e-15	24.6721
PSMB4	3.22322	12.7734	8.06984	1.11e-15	1.97e-15	24.5765
UTP6	3.22097	14.0763	5.43662	5.99e-08	8.25e-08	7.19886
MYOZ1	3.21682	12.2087	7.14655	1.18e-12	1.89e-12	17.743
APBA3	3.21533	12.2063	7.14258	1.22e-12	1.94e-12	17.7153
ENO3	3.2149	12.1903	7.13733	1.26e-12	2.01e-12	17.6787
APIP	3.21261	12.1895	6.90844	6.3e-12	9.76e-12	16.1093
CCDC130	3.20974	12.176	7.12085	1.42e-12	2.26e-12	17.5641
CAPN10	3.2094	11.4234	9.72907	5.88e-22	1.34e-21	38.8112
FGF3	3.20779	11.4241	9.72473	6.13e-22	1.4e-21	38.7708
TGDS	3.20768	12.1482	6.88559	7.37e-12	1.14e-11	15.9553
ENTPD3	3.20736	10.8534	8.23301	3e-16	5.39e-16	25.8658
ADRA2B	3.20426	11.397	9.68709	8.74e-22	1.97e-21	38.4207
PRKDC	3.20344	11.9856	7.22699	6.66e-13	1.07e-12	18.3069
ZNF576	3.19464	12.5727	9.00777	4.26e-19	8.59e-19	32.3186
GMEB1	3.19449	12.5929	9.02195	3.76e-19	7.6e-19	32.4418
CDH1	3.19192	11.2686	8.97953	5.46e-19	1.1e-18	32.0739
DDX52	3.18677	11.091	7.83612	7e-15	1.2e-14	22.7722
TMEM177	3.185	9.65789	11.059	9.55e-28	2.91e-27	51.9804
CDK10	3.18166	14.4959	4.81066	1.6e-06	2.11e-06	4.03684
DCUN1D1	3.17962	11.0488	7.80261	9.07e-15	1.56e-14	22.5176
CDH5	3.17721	11.0371	7.79028	9.98e-15	1.71e-14	22.4242
RUNX2	3.1758	12.3313	7.28045	4.52e-13	7.3e-13	18.685
THUMPD1	3.17575	12.5786	8.45613	4.8e-17	8.91e-17	27.6683
ERAL1	3.17435	14.4983	4.79967	1.69e-06	2.22e-06	3.98472
CYP2C9	3.17184	15.7661	4.40586	1.1e-05	1.41e-05	2.19374
TSHR	3.17118	11.4299	7.57409	5.18e-14	8.68e-14	20.8093
SERPINA3	3.17096	10.8151	8.13282	6.73e-16	1.2e-15	25.0713
CHRNA6	3.16848	11.447	8.41871	6.54e-17	1.21e-16	27.3629
BNC2	3.1669	10.8029	8.11807	7.58e-16	1.34e-15	24.955
PCDHGA10	3.16675	10.9113	8.16505	5.2e-16	9.27e-16	25.3259
C8orf33	3.16536	13.0403	7.04345	2.46e-12	3.87e-12	17.0291
GRM5	3.16483	13.0469	7.04422	2.44e-12	3.85e-12	17.0344
SERPINB9	3.16326	14.0074	6.08033	1.4e-09	2.02e-09	10.8428
SERPIND1	3.16207	11.4534	8.35089	1.15e-16	2.09e-16	26.8125
MRPS18A	3.16166	11.4548	8.35029	1.15e-16	2.1e-16	26.8076
CCND2	3.16083	13.9913	6.0722	1.47e-09	2.12e-09	10.7942
NCOA3	3.1585	13.8562	6.40209	1.85e-10	2.74e-10	12.812
HEXIM1	3.15727	11.2712	8.55877	2.03e-17	3.83e-17	28.5128
MAP4K1	3.15329	11.2372	8.53342	2.52e-17	4.72e-17	28.3033
MFSD1	3.15248	13.2239	6.65723	3.47e-11	5.26e-11	14.4433
PNMT	3.15235	13.2095	6.6526	3.57e-11	5.42e-11	14.4131
POU2F2	3.15051	12.109	6.93891	5.1e-12	7.95e-12	16.3154
GNAT1	3.15041	12.0874	7.26193	5.17e-13	8.33e-13	18.5537
IRF4	3.14796	12.0556	7.19576	8.33e-13	1.33e-12	18.0872
RMND5A	3.14765	13.22	6.64584	3.74e-11	5.66e-11	14.3691
PRPF4	3.14438	12.461	7.43397	1.47e-13	2.41e-13	19.7856
SETD4	3.14419	13.1837	6.62544	4.28e-11	6.47e-11	14.2367
GDI1	3.14318	13.1835	6.6232	4.35e-11	6.56e-11	14.2222
KLK3	3.136	11.9602	9.6915	8.38e-22	1.9e-21	38.4616
NPTN	3.13452	11.2306	8.55463	2.11e-17	3.96e-17	28.4785
DDX3X	3.13331	11.2236	8.65785	8.8e-18	1.68e-17	29.3369
CANT1	3.13275	11.2211	8.65506	9.01e-18	1.72e-17	29.3136
TMED10	3.12617	11.6062	7.6491	2.94e-14	4.97e-14	21.3647
DUS4L	3.1259	12.2606	7.51438	8.1e-14	1.35e-13	20.3708
TCL6	3.12574	12.138	6.62485	4.3e-11	6.49e-11	14.2329
GARS	3.1255	12.2422	7.5027	8.83e-14	1.47e-13	20.2854
TWF1	3.12438	11.1882	8.25882	2.43e-16	4.39e-16	26.0721
IFITM2	3.11857	14.1586	6.15596	8.76e-10	1.27e-09	11.2968
RB1	3.11414	14.134	6.13983	9.68e-10	1.4e-09	11.1995
PSMB1	3.11348	14.4401	5.92263	3.64e-09	5.18e-09	9.91344
NDRG4	3.11262	14.1691	6.14648	9.29e-10	1.35e-09	11.2396
GPBP1L1	3.11025	11.8604	8.62255	1.19e-17	2.26e-17	29.0422
MYO3A	3.1048	11.9556	8.47526	4.09e-17	7.62e-17	27.825
POLR2J	3.10457	10.3586	8.24209	2.79e-16	5.01e-16	25.9384
SCML2	3.10431	11.952	8.4714	4.22e-17	7.87e-17	27.7934
SEC61G	3.10333	13.212	6.17758	7.66e-10	1.11e-09	11.4276
RORC	3.10243	13.2177	6.17781	7.64e-10	1.11e-09	11.429
SEZ6L2	3.10198	13.2483	6.186	7.26e-10	1.06e-09	11.4787
IREB2	3.10062	13.2019	6.1683	8.11e-10	1.18e-09	11.3714
EP400	3.10036	11.9252	8.43904	5.53e-17	1.02e-16	27.5286
ATP4A	3.08782	11.2213	9.18368	8.92e-20	1.84e-19	33.8593
PKNOX1	3.07983	11.7364	7.42522	1.57e-13	2.57e-13	19.7223
PDCD10	3.0738	11.7275	5.01429	5.72e-07	7.65e-07	5.02401
CLUL1	3.07001	10.9495	7.74556	1.41e-14	2.4e-14	22.0866
DDX21	3.06971	10.9762	7.75164	1.34e-14	2.29e-14	22.1324
TM2D3	3.06966	10.9787	8.26285	2.35e-16	4.25e-16	26.1043
DGKA	3.06811	12.7109	7.38337	2.14e-13	3.48e-13	19.4205
AQP2	3.06798	11.5525	7.66614	2.58e-14	4.38e-14	21.4916
DMD	3.06689	12.7385	5.96638	2.8e-09	3.99e-09	10.1689
ABHD5	3.06687	12.6826	7.37012	2.35e-13	3.83e-13	19.3252
ELK4	3.06014	12.3319	7.57712	5.06e-14	8.49e-14	20.8316
SNRPB2	3.05979	12.2092	6.51085	9.12e-11	1.37e-10	13.4999
GDF11	3.0574	12.3159	7.56359	5.6e-14	9.38e-14	20.7319
CXCR4	3.05682	11.1828	9.63012	1.49e-21	3.34e-21	37.8932
MAP2K5	3.0544	14.1513	4.44924	9.02e-06	1.16e-05	2.38365
FARP2	3.05347	12.026	7.88504	4.78e-15	8.27e-15	23.1457
CIC	3.05059	11.3615	7.39621	1.94e-13	3.18e-13	19.5128
STK3	3.04789	12.1532	6.46741	1.21e-10	1.81e-10	13.2238
H6PD	3.0453	10.7924	9.53137	3.74e-21	8.25e-21	36.9856
PGBD5	3.04491	10.929	8.66877	8.02e-18	1.54e-17	29.4283
HEY1	3.04104	13.4015	6.94071	5.03e-12	7.85e-12	16.3276
AGT	3.04092	16.301	3.52549	0.000430837	0.000524921	-1.26366
HOMER2	3.03999	10.9245	8.65205	9.24e-18	1.77e-17	29.2884
USP1	3.03943	13.3732	6.92465	5.63e-12	8.76e-12	16.2188
UNG	3.03855	11.2511	8.99293	4.85e-19	9.76e-19	32.19
PSEN2	3.03577	13.6195	5.91384	3.83e-09	5.45e-09	9.86235
GRINA	3.03284	11.8385	7.50048	8.98e-14	1.49e-13	20.2692
L1TD1	3.03233	11.9016	7.8476	6.4e-15	1.1e-14	22.8597
RFX5	3.02705	12.9493	8.46921	4.3e-17	8.01e-17	27.7754
NFATC4	3.02696	12.065	6.9474	4.81e-12	7.5e-12	16.373
ZNF589	3.02556	12.0522	6.94037	5.05e-12	7.87e-12	16.3253
IER3IP1	3.0234	12.043	6.93216	5.34e-12	8.32e-12	16.2696
TTC4	3.0205	11.5891	8.63105	1.1e-17	2.11e-17	29.1131
RABEP1	3.02027	11.9372	8.4686	4.32e-17	8.05e-17	27.7704
LIMS2	3.01943	12.0111	6.90885	6.28e-12	9.74e-12	16.112
VCPIP1	3.01833	10.9394	9.49503	5.24e-21	1.14e-20	36.6538
WBP2	3.01343	12.3257	7.55519	5.97e-14	9.98e-14	20.6701
AGPAT2	3.01104	12.3275	7.54982	6.21e-14	1.04e-13	20.6306
DLGAP4	3.00814	10.6067	7.57878	5e-14	8.39e-14	20.8438
FZD1	3.00739	12.7358	7.20397	7.85e-13	1.26e-12	18.1449
THOC5	3.00494	11.4026	9.00742	4.27e-19	8.62e-19	32.3157
FAM102A	3.00314	11.356	8.18323	4.49e-16	8.02e-16	25.4699
ZFYVE26	3.0029	12.3107	7.52231	7.63e-14	1.27e-13	20.4288
TMEM62	3.00193	12.3343	6.33005	2.93e-10	4.32e-10	12.3626
AQP1	3.0009	10.002	8.52323	2.74e-17	5.14e-17	28.2193
FAM98A	3.00057	12.2843	7.50227	8.86e-14	1.47e-13	20.2823
GMDS	2.99937	10.4963	8.03158	1.51e-15	2.65e-15	24.2777
GAB2	2.99907	7.71579	3.00252	0.00270589	0.00320182	-2.95781
CDKN2B	2.99715	13.2467	5.07721	4.13e-07	5.55e-07	5.33713
ATP9B	2.99174	11.8016	7.78321	1.05e-14	1.8e-14	22.3707
YIF1A	2.9917	11.8038	7.78451	1.04e-14	1.79e-14	22.3806
CDK5RAP1	2.98389	12.9872	8.98018	5.43e-19	1.09e-18	32.0796
NSL1	2.98081	11.1519	7.34115	2.91e-13	4.73e-13	19.1175
TARS	2.97924	10.8049	7.47378	1.1e-13	1.81e-13	20.0746
PRDM16	2.97806	11.7877	7.7422	1.44e-14	2.46e-14	22.0613
SP1	2.97802	11.79	7.7435	1.43e-14	2.44e-14	22.0711
ARL3	2.97266	10.7163	10.0631	2.39e-23	5.79e-23	41.9741
SPATA2	2.97246	13.4527	7.19392	8.44e-13	1.35e-12	18.0743
UTP18	2.97132	13.4496	7.1899	8.69e-13	1.39e-12	18.0462
MAP3K4	2.97079	13.4477	7.18787	8.82e-13	1.41e-12	18.0319
ZNF146	2.97011	13.4489	7.18666	8.89e-13	1.42e-12	18.0234
ZSCAN12	2.96934	12.324	6.37772	2.16e-10	3.2e-10	12.6595
DMXL2	2.96902	13.4335	7.17747	9.5e-13	1.52e-12	17.9591
EIF4E	2.96845	12.0808	6.91024	6.22e-12	9.65e-12	16.1214
ELAC2	2.96779	12.3104	6.37167	2.25e-10	3.32e-10	12.6217
SDHA	2.96754	12.3065	6.37038	2.26e-10	3.35e-10	12.6136
KLC2	2.96306	13.4018	7.14541	1.19e-12	1.9e-12	17.7351
PIK3C2A	2.96256	11.7109	7.87206	5.29e-15	9.13e-15	23.0464
MAP4	2.9622	13.4017	7.14323	1.21e-12	1.93e-12	17.7199
SOS2	2.96123	11.6866	7.85813	5.9e-15	1.02e-14	22.94
ARMCX3	2.96029	11.6661	7.84331	6.62e-15	1.14e-14	22.8269
CIAPIN1	2.95872	11.4726	9.35806	1.84e-20	3.91e-20	35.4138
MKL2	2.95209	10.5337	7.92157	3.6e-15	6.23e-15	23.426
SEC61B	2.95087	12.5185	5.91965	3.7e-09	5.27e-09	9.89613
MAML3	2.9499	13.3539	3.79771	0.000149763	0.00018546	-0.275513
FARP1	2.94922	13.3508	3.7966	0.000150427	0.000186258	-0.279671
GDAP1	2.94917	13.3413	3.79594	0.000150827	0.000186726	-0.282162
UCN	2.94208	15.4111	4.16544	3.22e-05	4.08e-05	1.17445
ZNF35	2.94054	15.392	4.1615	3.28e-05	4.15e-05	1.15821
IFI44	2.93743	11.4047	4.10618	4.16e-05	5.25e-05	0.931844
SAMD14	2.93526	12.1679	6.94384	4.93e-12	7.69e-12	16.3488
SEC24B	2.93438	13.1891	5.32915	1.08e-07	1.48e-07	6.62915
GDF9	2.93412	12.1701	6.94184	5e-12	7.79e-12	16.3352
TFPI	2.93396	13.0522	7.39857	1.91e-13	3.12e-13	19.5299
ENC1	2.93317	11.7142	6.9129	6.1e-12	9.48e-12	16.1394
ARHGAP4	2.92802	10.9032	8.66802	8.07e-18	1.55e-17	29.422
WRNIP1	2.92663	11.2876	7.45048	1.3e-13	2.14e-13	19.9053
TBCEL	2.92614	11.2946	7.45289	1.28e-13	2.1e-13	19.9228
COL4A6	2.92438	12.0756	2.80291	0.00510612	0.00596682	-3.53345
MRPL49	2.92147	12.8621	5.41685	6.69e-08	9.19e-08	7.09323
IHH	2.92144	12.8638	5.41706	6.68e-08	9.18e-08	7.09434
CDK6	2.92045	11.3613	4.07939	4.67e-05	5.88e-05	0.823307
WT1	2.91934	11.1729	8.99576	4.73e-19	9.53e-19	32.2145
EPB41L2	2.91407	11.2177	9.58762	2.22e-21	4.93e-21	37.5015
SLC16A6	2.91363	11.3802	6.40748	1.78e-10	2.65e-10	12.8459
LRRK1	2.9113	11.5956	6.83615	1.03e-11	1.59e-11	15.6238
PTN	2.90376	8.93179	4.45933	8.61e-06	1.11e-05	2.4281
PTGS2	2.90092	8.9154	4.45389	8.83e-06	1.14e-05	2.40409
ATP6V1B2	2.89916	11.5828	8.17741	4.7e-16	8.4e-16	25.4238
SLC2A10	2.89829	7.38421	5.01214	5.79e-07	7.73e-07	5.01341
ZNF155	2.89476	10.4095	10.3349	1.64e-24	4.19e-24	44.6194
ENOPH1	2.89362	10.407	10.3279	1.76e-24	4.49e-24	44.5509
CNTN6	2.8912	13.2088	5.7858	8.18e-09	1.15e-08	9.12638
ACTR10	2.89061	12.6314	6.48109	1.11e-10	1.66e-10	13.3106
RER1	2.88659	12.6146	7.85489	6.05e-15	1.04e-14	22.9152
PSG1	2.88054	11.7205	7.91747	3.71e-15	6.43e-15	23.3945
ASCC1	2.88045	13.0385	6.35632	2.48e-10	3.66e-10	12.526
MGP	2.88004	9.65853	7.69673	2.04e-14	3.48e-14	21.7201
RNMT	2.87985	13.047	6.3577	2.46e-10	3.63e-10	12.5345
NDUFS3	2.87932	10.958	8.88336	1.27e-18	2.51e-18	31.2459
ACTR1A	2.87845	13.0386	6.35187	2.55e-10	3.77e-10	12.4982
USH1C	2.87827	13.4584	6.31864	3.15e-10	4.64e-10	12.2919
SRD5A1	2.87643	11.716	6.47544	1.15e-10	1.72e-10	13.2747
INSM1	2.87073	9.65462	7.67053	2.5e-14	4.24e-14	21.5243
TULP4	2.8707	11.711	6.46094	1.26e-10	1.88e-10	13.1829
CXorf57	2.86667	9.63691	7.65097	2.9e-14	4.9e-14	21.3786
CHD9	2.86154	12.3889	5.73976	1.07e-08	1.5e-08	8.86553
TMEM104	2.84839	12.3521	8.42596	6.16e-17	1.14e-16	27.422
NOL7	2.83464	11.3936	6.88792	7.25e-12	1.12e-11	15.971
RNF24	2.83385	11.5903	7.63643	3.23e-14	5.46e-14	21.2705
DHPS	2.82037	12.1389	8.56547	1.92e-17	3.63e-17	28.5682
OAZ1	2.82005	11.7536	6.90798	6.31e-12	9.79e-12	16.1062
TBRG4	2.8177	12.1715	6.0115	2.13e-09	3.05e-09	10.4342
RBM4B	2.81722	12.1182	8.54282	2.32e-17	4.37e-17	28.3808
HIPK3	2.81689	12.9417	6.82559	1.11e-11	1.71e-11	15.5532
LGALS13	2.81606	11.0512	7.85924	5.85e-15	1.01e-14	22.9485
WDR19	2.81521	10.7917	8.93781	7.87e-19	1.57e-18	31.7137
RB1CC1	2.81411	10.7618	8.91683	9.45e-19	1.88e-18	31.5331
SLCO2B1	2.80783	11.1966	8.73677	4.49e-18	8.69e-18	29.9998
WASF1	2.807	13.6897	5.19596	2.21e-07	2.99e-07	5.93848
RFK	2.80687	11.1851	8.72683	4.89e-18	9.45e-18	29.9159
TGFBR3	2.80412	9.84765	5.26068	1.57e-07	2.13e-07	6.27195
FBXO28	2.79288	12.0766	7.49094	9.64e-14	1.6e-13	20.1996
ATF3	2.79166	13.7657	2.30423	0.0212972	0.0242643	-4.79956
UPK2	2.79132	13.7523	2.30369	0.0213276	0.0242926	-4.8008
CD58	2.79086	12.7447	7.07382	1.98e-12	3.14e-12	17.2384
BCHE	2.79081	13.7981	2.30399	0.0213108	0.0242766	-4.80012
TRIM31	2.79079	13.7524	2.30325	0.0213523	0.0243177	-4.80181
CELSR2	2.78767	12.7188	7.0543	2.28e-12	3.59e-12	17.1038
FLAD1	2.78674	11.6795	4.86144	1.24e-06	1.64e-06	4.27929
PLCE1	2.78146	12.0107	7.32147	3.36e-13	5.44e-13	18.977
NTRK2	2.78133	12.0146	7.32281	3.33e-13	5.38e-13	18.9865
CLIP1	2.77755	11.0588	6.28321	3.94e-10	5.79e-10	12.073
MBD3	2.77662	11.7561	5.161	2.66e-07	3.6e-07	5.76005
DDB1	2.77459	13.6503	6.172	7.93e-10	1.15e-09	11.3938
CCL17	2.77395	10.4043	7.92205	3.58e-15	6.21e-15	23.4298
PSMB3	2.77305	11.026	6.26782	4.35e-10	6.37e-10	11.9784
ZMYM1	2.76746	11.041	6.25785	4.63e-10	6.78e-10	11.9171
TMEM39B	2.76296	11.0082	6.24252	5.1e-10	7.46e-10	11.8232
YTHDF1	2.76162	11.099	8.79908	2.63e-18	5.14e-18	30.527
PRKAB2	2.76049	12.8995	7.04778	2.38e-12	3.76e-12	17.0589
SEMA4G	2.75958	12.9022	7.04646	2.41e-12	3.79e-12	17.0498
B3GALNT1	2.75859	10.5539	6.30674	3.4e-10	5e-10	12.2183
NCR3	2.75386	12.006	7.62106	3.63e-14	6.12e-14	21.1564
CAPZA1	2.75297	11.6534	8.00396	1.88e-15	3.29e-15	24.0629
JOSD1	2.7518	11.4165	8.35079	1.15e-16	2.09e-16	26.8117
TUBGCP5	2.75151	11.4088	8.34606	1.19e-16	2.18e-16	26.7735
TRIP11	2.7478	11.8677	8.68614	6.92e-18	1.33e-17	29.5739
MKRN1	2.74453	11.954	7.42196	1.61e-13	2.63e-13	19.6987
RAB40A	2.74279	11.7781	6.9413	5.01e-12	7.82e-12	16.3316
LCMT2	2.73978	12.9616	5.05341	4.68e-07	6.27e-07	5.21827
SCN2B	2.73896	9.26448	9.80606	2.83e-22	6.59e-22	39.5315
SLC19A3	2.73835	11.7416	6.91672	5.95e-12	9.24e-12	16.1652
RREB1	2.73564	12.7057	7.21869	7.07e-13	1.13e-12	18.2485
RWDD1	2.73449	12.7042	7.21478	7.27e-13	1.16e-12	18.2209
PPP1R10	2.72806	10.1451	8.33326	1.32e-16	2.42e-16	26.6701
PPP2CB	2.71663	11.6858	8.67728	7.46e-18	1.43e-17	29.4996
SDF4	2.71605	11.5704	7.80154	9.15e-15	1.57e-14	22.5095
PSORS1C2	2.70784	11.2179	4.15784	3.33e-05	4.21e-05	1.14316
ST6GALNAC5	2.70692	11.1959	4.15481	3.37e-05	4.26e-05	1.13066
ATP6V1G2	2.70223	11.6757	7.23573	6.25e-13	1e-12	18.3686
ZNF219	2.70091	11.6711	7.23019	6.5e-13	1.04e-12	18.3295
FLII	2.68786	11.6907	7.57615	5.1e-14	8.55e-14	20.8244
BST1	2.68593	11.2351	7.45911	1.22e-13	2.01e-13	19.9679
SORD	2.68348	8.42737	9.03132	3.46e-19	7e-19	32.5233
USP47	2.6831	11.666	7.54446	6.47e-14	1.08e-13	20.5912
F2RL3	2.68267	12.5193	7.08697	1.81e-12	2.86e-12	17.3292
FOXE3	2.6817	12.534	7.09062	1.76e-12	2.79e-12	17.3545
MYH4	2.67617	12.5041	7.0615	2.16e-12	3.42e-12	17.1534
INTS7	2.67474	10.4687	7.00489	3.22e-12	5.06e-12	16.7647
FADS3	2.67401	10.4597	7.00017	3.33e-12	5.23e-12	16.7324
CAPN11	2.67213	12.4793	7.03452	2.62e-12	4.12e-12	16.9677
GNAO1	2.67193	11.4519	8.03088	1.52e-15	2.66e-15	24.2723
C5	2.67152	12.8755	5.22093	1.94e-07	2.63e-07	6.06666
BAP1	2.67096	11.7753	6.33316	2.87e-10	4.24e-10	12.3819
CNOT4	2.67055	11.4415	8.02138	1.64e-15	2.87e-15	24.1983
HBB	2.66895	11.4903	7.84292	6.64e-15	1.14e-14	22.824
NDUFA8	2.66885	12.8625	5.21341	2.02e-07	2.73e-07	6.02804
TMEM126B	2.66859	12.8489	5.21023	2.05e-07	2.78e-07	6.01169
MIPEP	2.6681	11.76	6.32232	3.08e-10	4.53e-10	12.3147
TSPYL4	2.66788	12.8621	5.21149	2.04e-07	2.76e-07	6.01814
ING3	2.66376	11.7512	6.30913	3.35e-10	4.93e-10	12.233
CEACAM7	2.66312	11.4437	7.79352	9.73e-15	1.67e-14	22.4487
MAN1A2	2.65958	11.736	7.95071	2.86e-15	4.97e-15	23.6505
ITGB1	2.65539	12.0811	7.09055	1.76e-12	2.79e-12	17.354
TBCC	2.65425	10.629	7.94171	3.07e-15	5.34e-15	23.5811
BAX	2.65348	12.077	7.08339	1.85e-12	2.93e-12	17.3045
PRRG2	2.64946	11.6033	7.50161	8.9e-14	1.48e-13	20.2775
RAB5C	2.64933	9.58608	8.88995	1.19e-18	2.37e-18	31.3024
PPARA	2.64354	12.3968	6.87985	7.67e-12	1.19e-11	15.9167
VRK3	2.6432	11.253	8.50869	3.09e-17	5.79e-17	28.0995
KLK11	2.6404	11.602	4.25409	2.18e-05	2.78e-05	1.54373
DDAH1	2.63987	11.6206	4.25488	2.17e-05	2.77e-05	1.54706
ZBED5	2.63834	11.2339	8.47849	3.98e-17	7.42e-17	27.8514
EWSR1	2.63657	11.2067	7.46599	1.16e-13	1.91e-13	20.0179
PSMD4	2.6351	9.56962	8.83523	1.92e-18	3.78e-18	30.8346
AMACR	2.62779	11.6139	6.78512	1.47e-11	2.24e-11	15.284
GLMN	2.62455	11.6281	8.02693	1.57e-15	2.75e-15	24.2415
DCPS	2.62378	11.3657	7.62327	3.57e-14	6.02e-14	21.1728
TGIF2	2.62353	11.6261	8.02264	1.62e-15	2.84e-15	24.2081
SEC14L2	2.6233	11.6235	8.02047	1.65e-15	2.89e-15	24.1912
DOPEY1	2.62315	11.586	6.86036	8.77e-12	1.35e-11	15.7858
CXXC1	2.62263	11.579	6.85619	9.02e-12	1.39e-11	15.7579
CACNB3	2.62262	11.5788	6.85609	9.03e-12	1.39e-11	15.7572
ZC3H7A	2.62041	11.3699	7.61574	3.78e-14	6.37e-14	21.117
UGT2A3	2.62034	17.5623	2.54289	0.0110579	0.0127448	-4.22429
ZNF226	2.61921	17.532	2.54071	0.0111269	0.0128227	-4.22981
POLD1	2.61888	11.377	7.61486	3.81e-14	6.41e-14	21.1104
ASPH	2.61887	12.2907	6.89521	6.9e-12	1.07e-11	16.0201
PCBP1	2.61872	11.3697	7.6107	3.93e-14	6.61e-14	21.0797
YOD1	2.61676	11.4097	6.9563	4.52e-12	7.06e-12	16.4334
SFRP4	2.61216	11.9305	7.11113	1.52e-12	2.42e-12	17.4966
FZD3	2.61215	9.3938	6.92891	5.46e-12	8.51e-12	16.2476
MAZ	2.60951	12.1393	6.6074	4.83e-11	7.28e-11	14.1198
EMP1	2.60796	11.1808	8.66045	8.61e-18	1.65e-17	29.3587
GAS1	2.60612	11.8884	7.08005	1.9e-12	3e-12	17.2814
GRAMD3	2.60526	9.38556	6.90871	6.28e-12	9.75e-12	16.1111
CDC23	2.60361	11.4513	8.07797	1.04e-15	1.84e-15	24.6401
PACRG	2.60346	11.3358	7.09749	1.68e-12	2.66e-12	17.402
ZCCHC14	2.60306	11.3244	7.0919	1.75e-12	2.77e-12	17.3633
COL6A2	2.59978	10.8025	3.90966	9.51e-05	0.000118734	0.151909
ANK2	2.59889	12.4089	7.33274	3.09e-13	5.02e-13	19.0574
RUNX1T1	2.5979	10.7942	3.90628	9.64e-05	0.000120327	0.138823
FOXF1	2.5976	10.786	3.90541	9.67e-05	0.000120738	0.135481
SAC3D1	2.59255	11.6841	8.60737	1.35e-17	2.57e-17	28.9159
UQCRQ	2.59234	11.7061	8.62978	1.12e-17	2.13e-17	29.1025
TGOLN2	2.575	11.341	7.90106	4.22e-15	7.31e-15	23.2685
SERPINB1	2.56482	14.0083	4.35697	1.38e-05	1.76e-05	1.9819
CRELD2	2.56428	10.654	6.9238	5.66e-12	8.81e-12	16.213
F5	2.56168	13.9756	4.34628	1.44e-05	1.85e-05	1.93592
CAPN3	2.54609	12.0262	6.30334	3.47e-10	5.11e-10	12.1972
INPP4B	2.53633	11.5665	4.8529	1.3e-06	1.71e-06	4.23834
NMT1	2.53397	10.682	6.63266	4.08e-11	6.17e-11	14.2835
LHPP	2.53276	9.486	8.62525	1.16e-17	2.21e-17	29.0647
RECQL4	2.53123	13.573	4.49664	7.24e-06	9.35e-06	2.59325
VAX2	2.53087	9.48978	8.62044	1.21e-17	2.3e-17	29.0247
SYT12	2.53027	10.6603	6.61483	4.6e-11	6.93e-11	14.1679
B4GALNT1	2.52886	11.9157	6.18428	7.34e-10	1.07e-09	11.4682
IGFALS	2.5278	11.9315	6.1859	7.27e-10	1.06e-09	11.4781
LMAN2L	2.52666	11.5238	7.48124	1.04e-13	1.72e-13	20.1289
ANKZF1	2.52632	11.9042	6.17413	7.82e-10	1.14e-09	11.4067
NPAT	2.52367	12.7286	6.35869	2.44e-10	3.61e-10	12.5407
RHOA	2.51857	13.5041	4.66107	3.32e-06	4.34e-06	3.33726
APLP1	2.51545	13.4589	4.64825	3.53e-06	4.61e-06	3.27826
IGBP1	2.51494	11.9477	6.01703	2.06e-09	2.95e-09	10.4669
IDH3G	2.51484	13.4475	4.64463	3.6e-06	4.69e-06	3.26168
YARS2	2.5086	11.7351	5.97567	2.64e-09	3.78e-09	10.2234
TSC22D4	2.49646	11.325	7.09125	1.75e-12	2.78e-12	17.3589
TOMM22	2.49037	12.3643	4.84987	1.32e-06	1.74e-06	4.22384
OXSR1	2.49023	12.6047	5.33164	1.07e-07	1.46e-07	6.64221
SLC29A3	2.48885	12.3738	4.84858	1.33e-06	1.75e-06	4.21765
IFI35	2.48813	10.0088	5.85948	5.3e-09	7.5e-09	9.54796
HDAC4	2.4854	10.0038	5.85235	5.53e-09	7.82e-09	9.50695
RAB27A	2.48291	9.99708	5.84525	5.77e-09	8.15e-09	9.46615
ARG2	2.47611	11.1417	8.31584	1.53e-16	2.78e-16	26.5297
SLC25A42	2.47074	11.2436	6.26088	4.54e-10	6.66e-10	11.9357
MRPL23	2.47059	10.7602	7.39885	1.91e-13	3.12e-13	19.5319
GREM1	2.46959	11.5599	5.96734	2.78e-09	3.97e-09	10.1745
PILRA	2.46864	11.0687	7.52474	7.49e-14	1.25e-13	20.4466
PIK3CD	2.46862	12.4868	6.45015	1.35e-10	2.02e-10	13.1146
MTMR2	2.46451	12.3056	6.03375	1.86e-09	2.67e-09	10.5658
ZNF613	2.46274	11.3627	6.92637	5.56e-12	8.66e-12	16.2304
RPE	2.45756	10.6968	7.13205	1.31e-12	2.09e-12	17.642
ABHD2	2.45738	10.8036	6.6785	3.01e-11	4.57e-11	14.582
GTSE1	2.45722	10.8062	6.67902	3e-11	4.55e-11	14.5854
SEC61A1	2.44975	11.8749	6.29554	3.65e-10	5.36e-10	12.1491
HECA	2.44757	12.043	4.92239	9.15e-07	1.21e-06	4.57354
PTPRF	2.44678	13.0682	5.59079	2.52e-08	3.51e-08	8.0355
VCX2	2.44584	11.8572	7.333	3.09e-13	5.01e-13	19.0593
SLC25A10	2.44525	12.0146	6.44992	1.36e-10	2.02e-10	13.1132
LGI2	2.4433	10.474	8.76397	3.55e-18	6.92e-18	30.2295
EFNB3	2.44327	12.2885	5.99484	2.35e-09	3.37e-09	10.336
MFN2	2.4373	11.8591	6.26135	4.53e-10	6.64e-10	11.9386
ZFYVE9	2.43401	11.0757	7.17622	9.58e-13	1.53e-12	17.9503
SSR1	2.43332	11.9965	7.99841	1.96e-15	3.43e-15	24.0197
CSE1L	2.41952	12.4027	5.59182	2.51e-08	3.49e-08	8.04117
EBF2	2.41822	12.4168	5.59295	2.49e-08	3.46e-08	8.04739
FLOT2	2.41691	12.4028	5.58576	2.6e-08	3.61e-08	8.00786
CUL3	2.41565	12.434	6.4093	1.76e-10	2.62e-10	12.8573
MYOG	2.41503	10.3823	7.57867	5e-14	8.4e-14	20.843
INSR	2.4141	11.648	4.63608	3.75e-06	4.88e-06	3.22247
PPFIA1	2.4135	11.0254	6.89185	7.06e-12	1.09e-11	15.9974
OR2H2	2.40735	10.336	7.52924	7.24e-14	1.21e-13	20.4796
C6	2.40589	11.029	7.38622	2.09e-13	3.41e-13	19.4409
TRA2A	2.40569	11.4121	6.97295	4.02e-12	6.29e-12	16.5467
BCAN	2.40516	11.0258	7.38264	2.15e-13	3.5e-13	19.4152
ACTL8	2.40477	11.6109	5.5894	2.54e-08	3.53e-08	8.02785
RPS25	2.40211	11.9051	7.10208	1.62e-12	2.58e-12	17.4339
SLC39A7	2.40151	11.7721	6.14811	9.19e-10	1.33e-09	11.2494
FOLR1	2.40054	11.6185	4.60717	4.3e-06	5.59e-06	3.09048
ACBD3	2.39992	12.0331	5.7784	8.55e-09	1.2e-08	9.0843
HPS6	2.399	11.7398	6.12962	1.03e-09	1.49e-09	11.138
ASS1	2.38319	8.41103	4.70234	2.72e-06	3.56e-06	3.52809
ASB8	2.38011	10.3416	6.38222	2.1e-10	3.11e-10	12.6876
ZFR	2.38002	11.9505	6.28844	3.82e-10	5.61e-10	12.1052
VASH2	2.37965	8.40213	4.6948	2.82e-06	3.69e-06	3.49309
PAGE4	2.37932	13.071	5.03199	5.22e-07	6.99e-07	5.1117
FAHD2A	2.37665	8.80675	4.87713	1.15e-06	1.52e-06	4.35467
ARMCX1	2.37549	8.38663	4.68498	2.96e-06	3.87e-06	3.4476
TNFRSF9	2.37454	10.5511	7.69852	2.02e-14	3.43e-14	21.7334
TMEM185B	2.37417	13.0701	5.02077	5.54e-07	7.4e-07	5.05608
ABCB6	2.37378	10.3124	6.18662	7.24e-10	1.05e-09	11.4824
ARHGEF10	2.37035	10.5168	7.65664	2.77e-14	4.7e-14	21.4208
PHF20L1	2.36726	11.4397	6.6923	2.74e-11	4.16e-11	14.6723
FOLR3	2.36276	10.6768	7.42848	1.53e-13	2.51e-13	19.7459
SH3BGRL	2.36262	9.53776	8.70214	6.03e-18	1.16e-17	29.7082
GPC5	2.36068	11.7529	6.94455	4.9e-12	7.65e-12	16.3536
TNC	2.35947	11.8655	7.15525	1.11e-12	1.77e-12	17.8037
SLC2A1	2.35564	10.5961	8.07995	1.03e-15	1.82e-15	24.6557
NFIC	2.35184	11.6821	6.29509	3.66e-10	5.38e-10	12.1463
PPIE	2.35159	11.9846	6.97203	4.05e-12	6.33e-12	16.5404
NXF1	2.35001	11.9438	6.94878	4.76e-12	7.43e-12	16.3823
LPL	2.34808	11.0175	6.73539	2.05e-11	3.12e-11	14.9553
TNFRSF21	2.34724	11.0143	6.73189	2.1e-11	3.2e-11	14.9322
TSPAN31	2.34349	11.7321	7.57681	5.07e-14	8.51e-14	20.8293
ZNF165	2.34323	10.9974	6.7133	2.38e-11	3.62e-11	14.81
PTPRT	2.33459	11.5975	6.33268	2.88e-10	4.25e-10	12.3789
SH2B2	2.3329	13.6409	4.71922	2.51e-06	3.28e-06	3.60662
NDST4	2.33128	13.6477	4.71735	2.53e-06	3.31e-06	3.59789
NKRF	2.32792	10.1623	8.53242	2.54e-17	4.76e-17	28.2951
TYW1	2.32756	11.7155	4.45671	8.72e-06	1.12e-05	2.41654
CWF19L1	2.32755	11.4253	8.24264	2.77e-16	4.99e-16	25.9427
CP	2.3268	12.665	2.16454	0.0305236	0.0344297	-5.11009
FHOD1	2.32462	10.136	8.5	3.33e-17	6.22e-17	28.0281
LTBP1	2.32278	11.7181	7.99213	2.06e-15	3.61e-15	23.971
PRDX1	2.32275	11.6935	4.44507	9.2e-06	1.18e-05	2.36532
FOXJ2	2.32271	10.1245	8.48086	3.9e-17	7.28e-17	27.8709
DOHH	2.32217	11.6306	6.41391	1.71e-10	2.54e-10	12.8863
BLK	2.31652	11.6582	7.16113	1.07e-12	1.7e-12	17.8448
CAMSAP1	2.31593	12.92	5.42832	6.28e-08	8.63e-08	7.1545
AIP	2.31575	11.6378	7.14741	1.18e-12	1.88e-12	17.749
HLTF	2.31157	10.1389	8.52543	2.69e-17	5.04e-17	28.2374
KIF24	2.30397	11.571	5.75692	9.69e-09	1.36e-08	8.96249
DYNC1LI2	2.2978	11.5296	5.73339	1.11e-08	1.56e-08	8.82959
CYLD	2.29306	11.4969	5.97912	2.59e-09	3.7e-09	10.2436
ZZEF1	2.29251	10.3609	7.65534	2.8e-14	4.75e-14	21.4111
PLOD2	2.28952	11.6058	5.85094	5.57e-09	7.89e-09	9.49885
SULT2B1	2.28871	10.9477	7.17621	9.58e-13	1.53e-12	17.9502
PSMB6	2.27941	11.56	6.46559	1.22e-10	1.83e-10	13.2123
CDKN1B	2.27877	11.0138	5.50018	4.21e-08	5.8e-08	7.54105
CDK5	2.27799	11.3956	6.82376	1.13e-11	1.73e-11	15.541
TRRAP	2.27776	11.0258	5.50076	4.19e-08	5.78e-08	7.54415
MTHFSD	2.27746	11.5336	6.44954	1.36e-10	2.03e-10	13.1108
KIF3B	2.27606	12.4378	4.84555	1.35e-06	1.78e-06	4.20315
INPPL1	2.27478	12.4289	4.84102	1.38e-06	1.82e-06	4.18147
KCNJ5	2.27443	11.5226	6.43521	1.49e-10	2.22e-10	13.0203
RPS6KB1	2.27428	12.4358	4.84134	1.37e-06	1.81e-06	4.18302
C6orf48	2.27267	12.4137	4.83299	1.43e-06	1.89e-06	4.14316
STRN	2.2711	9.50063	8.48819	3.67e-17	6.85e-17	27.931
EPS8	2.26808	7.25499	3.59558	0.00033038	0.000403864	-1.01618
TNPO2	2.26702	10.7713	6.33912	2.76e-10	4.08e-10	12.4189
CCNB1	2.26679	13.494	3.19013	0.00144095	0.00172585	-2.38101
POLR1B	2.26548	11.336	6.15041	9.06e-10	1.31e-09	11.2633
PRKAR2A	2.26516	11.7697	6.5102	9.16e-11	1.37e-10	13.4958
PRSS21	2.26503	8.71695	6.19218	6.99e-10	1.02e-09	11.5162
MID1IP1	2.26474	11.2058	6.59676	5.18e-11	7.8e-11	14.0511
ALDOA	2.2646	11.3195	6.14188	9.56e-10	1.38e-09	11.2118
C1orf21	2.26423	8.71516	6.18957	7.1e-10	1.03e-09	11.5003
EPYC	2.26406	13.5107	3.18758	0.00145365	0.00174083	-2.38908
HMGCR	2.26251	11.3342	6.14181	9.56e-10	1.39e-09	11.2115
TGFBRAP1	2.26123	11.1838	6.58022	5.78e-11	8.69e-11	13.9444
FKBP11	2.25916	11.8958	6.21657	6e-10	8.76e-10	11.6646
CREM	2.25796	10.7034	7.66166	2.67e-14	4.53e-14	21.4582
RPP25	2.25687	11.3103	6.11671	1.12e-09	1.61e-09	11.0605
MEOX2	2.24564	11.109	8.07653	1.06e-15	1.86e-15	24.6289
CD6	2.24549	12.5932	6.02543	1.95e-09	2.8e-09	10.5165
APPL2	2.2295	10.6139	6.84091	1e-11	1.54e-11	15.6556
VPS13B	2.22699	10.2062	7.3432	2.87e-13	4.66e-13	19.1322
LGALS9	2.21515	13.0231	5.00768	5.92e-07	7.91e-07	4.99134
TFDP2	2.21456	13.0179	5.00517	6e-07	8.01e-07	4.97894
VGF	2.21454	11.3125	5.03846	5.05e-07	6.77e-07	5.14386
ADAMTS2	2.21392	8.49951	7.26674	5e-13	8.06e-13	18.5878
[truncated: 1,720 more rows]

## Sheet: Table S7
Table S7: IRPS score and clinical information for the 2052 BLCA patients.
Sample ID	IRPS	IRPS group	Futime	Status	Age	Gender	Stage	Grade
GSM814225	-9.80004	Low	13.4137	1	1	1	3	1
GSM814076	-9.70432	Low	17.9178	1	2	1	2	2
GSM814068	-9.54116	Low	96.3945	0	2	1	2	2
GSM814204	-9.16938	Low	24.1973	1	2	1	3	2
GSM814064	-9.1389	Low	75.9781	0	2	1	3	2
GSM814126	-9.03908	Low	86.4329	0	1	2	2	2
TCGA_XF_AAN8	-8.62481	Low	3.93333	1	2	2	3	2
GSM814108	-8.62194	Low	21.1068	0	2	1	0	1
GSM814062	-8.61571	Low	6.57534	0	2	1	1	1
TCGA_DK_A3IQ	-8.52144	Low	17.9667	1	2	1	3	2
GSM814248	-8.47699	Low	41.063	0	1	2	2	2
GSM786544	-8.36067	Low	13.6674	1	2	2	3	2
GSM786516	-8.33006	Low	14.423	1	2	2	3	2
GSM814354	-8.26519	Low	17.063	0	2	1	2	2
GSM786549	-8.18704	Low	111.442	0	1	1	3	2
GSM814218	-8.16482	Low	34.7836	1	2	1	2	2
GSM814241	-8.10336	Low	6.47671	1	2	1	2	2
GSM814109	-8.08805	Low	69.5014	0	2	1	2	2
GSM814313	-8.05249	Low	21.5671	0	2	1	0	2
FR_79_U133_2.CEL	-8.03396	Low	1	0	1	1	2	2
TCGA_BL_A5ZZ	-7.99607	Low	12.5667	0	2	2	3	2
GSM814287	-7.97827	Low	33.6986	0	2	1	2	2
TCGA_CU_A0YR	-7.91314	Low	15.3333	1	2	1	4	2
TCGA_XF_A9SW	-7.85099	Low	12.0667	1	2	1	4	2
TCGA_CU_A0YN	-7.68587	Low	13.1	1	1	1	3	2
TCGA_BT_A20W	-7.68081	Low	8.46667	1	2	1	2	2
GSM786538	-7.5936	Low	64.3942	1	2	1	2	2
GSM814301	-7.5848	Low	33.337	0	1	1	0	1
TCGA_DK_A1AF	-7.53901	Low	17.8667	0	2	2	4	2
GSM786577	-7.51903	Low	32.8542	1	2	2	3	2
TCGA_BT_A20R	-7.48307	Low	5.13333	1	2	2	4	2
TCGA_GC_A3WC	-7.47714	Low	18	0	2	2	3	2
TCGA_BL_A13J	-7.4598	Low	2.7	1	2	1	4	2
TCGA_XF_AAMJ	-7.44729	Low	55.6667	1	2	1	3	2
TCGA_BT_A20N	-7.4449	Low	26.5	1	2	1	3	2
TCGA_FD_A5BZ	-7.43525	Low	27.8333	1	2	2	4	2
TCGA_DK_AA74	-7.4169	Low	56.9333	0	2	1	3	2
SAMe7e4f7c076a7	-7.3387	Low	1.97125	1	1	1	4	NA
GSM814282	-7.3222	Low	31.5288	0	2	1	0	1
GSM814176	-7.24439	Low	69.9288	0	2	2	2	2
GSM814217	-7.22735	Low	59.6055	0	1	2	0	1
TCGA_ZF_AA5P	-7.21541	Low	12.4	0	2	1	4	2
TCGA_FD_A5BT	-7.20968	Low	10.9333	1	2	1	3	2
TCGA_GD_A3OQ	-7.1964	Low	3.16667	0	1	1	4	2
TCGA_FD_A3B4	-7.19115	Low	17	1	1	2	3	2
TCGA_XF_AAN4	-7.16505	Low	27.4333	1	2	2	3	2
GSM814060	-7.16391	Low	5.39178	1	2	2	2	2
GSM786531	-7.12112	Low	102.637	1	2	1	3	2
TCGA_FD_A3SP	-7.10079	Low	26.1	0	1	1	3	2
TCGA_DK_A1AB	-7.07291	Low	16.9333	1	2	2	4	2
TCGA_FD_A62S	-7.07274	Low	13.5333	1	1	2	3	2
GSM786571	-7.0531	Low	85.9466	0	1	2	3	2
GSM786583	-7.0421	Low	64.5585	0	2	1	2	2
TCGA_XF_AAMT	-7.03645	Low	3	1	2	2	4	2
TCGA_FD_A6TF	-7.032	Low	2.3	1	2	2	4	2
TCGA_GD_A3OP	-7.02712	Low	2.13333	0	2	2	4	2
TCGA_BT_A2LB	-7.0123	Low	16.4	1	2	2	3	2
TCGA_K4_A3WS	-7.00107	Low	25.3667	0	2	1	3	2
TCGA_FD_A3B3	-6.94622	Low	32.4667	1	2	2	3	2
GSM814269	-6.93871	Low	15.5836	1	1	2	2	2
TCGA_UY_A9PB	-6.93305	Low	29.9667	0	1	1	3	2
GSM814251	-6.92466	Low	40.7014	0	2	2	2	2
TCGA_FD_A3SL	-6.91342	Low	23.7333	1	1	1	4	2
TCGA_XF_AAME	-6.87607	Low	94.2667	1	1	2	2	2
TCGA_FD_A3N5	-6.86956	Low	22.8333	1	2	1	2	2
TCGA_GU_A764	-6.8644	Low	20.3333	0	2	1	2	2
TCGA_BT_A20Q	-6.85491	Low	19.7667	1	2	1	4	2
TCGA_SY_A9G5	-6.84462	Low	39.5333	0	2	1	3	2
GSM786522	-6.83655	Low	72.5421	0	1	1	3	2
GSM786547	-6.82985	Low	13.4702	1	2	1	3	2
TCGA_XF_A9SP	-6.82377	Low	15.1333	1	1	1	3	2
GSM786523	-6.8173	Low	90.1191	1	2	1	0	1
TCGA_SY_A9G0	-6.79126	Low	33.6	1	2	1	4	2
TCGA_4Z_AA86	-6.78659	Low	10.3667	1	2	1	4	2
GSM786535	-6.78377	Low	5.58522	1	2	1	3	2
GSM814353	-6.78061	Low	10.9479	1	2	2	2	2
TCGA_G2_A2ES	-6.77096	Low	33.4667	1	2	1	2	2
GSM786543	-6.7605	Low	79.4415	1	1	1	3	2
TCGA_FD_A3B7	-6.75658	Low	4.06667	1	2	1	3	2
GSM814186	-6.75528	Low	49.4466	0	2	1	1	1
TCGA_DK_AA6S	-6.72035	Low	168.333	0	1	1	3	2
TCGA_GC_A3BM	-6.71412	Low	21.7	1	2	1	2	2
TCGA_FD_A5BU	-6.70972	Low	19.6	0	2	2	2	2
TCGA_C4_A0F1	-6.68794	Low	2.96667	0	2	1	3	2
GSM814285	-6.67571	Low	32.8767	0	1	1	1	1
TCGA_FD_A5BY	-6.66447	Low	8.36667	0	1	2	3	2
TCGA_G2_A3IB	-6.66322	Low	7.33333	1	2	1	2	2
TCGA_FD_A3SR	-6.64663	Low	20.0667	1	2	1	4	2
GSM814056	-6.63749	Low	36.36	1	1	1	3	2
GSM786561	-6.63355	Low	15.0801	1	2	1	3	2
TCGA_XF_A9SK	-6.62728	Low	16.2	1	2	1	4	2
GSM786568	-6.61596	Low	84.731	0	2	1	3	2
GSM786520	-6.59527	Low	9.29774	1	1	2	3	2
TCGA_DK_AA6R	-6.57835	Low	168.033	0	2	1	4	2
TCGA_FD_A3SO	-6.57203	Low	5.6	1	2	1	4	2
TCGA_GC_A3YS	-6.57001	Low	25.2667	0	1	1	4	2
TCGA_K4_A5RI	-6.55208	Low	11.8667	1	2	2	3	2
GSM786519	-6.55047	Low	4.96099	1	1	1	3	2
GSM786560	-6.52943	Low	98.1684	0	2	1	3	2
TCGA_DK_A2HX	-6.51189	Low	47.3333	1	2	2	4	2
TCGA_FD_A62N	-6.51137	Low	2.73333	0	2	1	3	2
FR_2_U133_2.CEL	-6.49848	Low	60	1	1	1	3	2
FR_254_U133_2.CEL	-6.48156	Low	21	1	1	1	3	2
TCGA_XF_AAMR	-6.4796	Low	93	0	1	1	3	2
TCGA_FD_A5BS	-6.47958	Low	54.6333	0	2	1	3	2
GSM786509	-6.47923	Low	31.3101	0	2	1	2	2
FR_15_U133_2.CEL	-6.47326	Low	53	0	2	2	3	2
TCGA_ZF_A9R9	-6.4728	Low	28.8	1	1	1	4	2
TCGA_ZF_AA4R	-6.47279	Low	34.5333	1	2	1	4	2
TCGA_FD_A62P	-6.45962	Low	6.36667	1	2	1	2	2
GSM814189	-6.45865	Low	57.5671	0	1	2	2	2
TCGA_FD_A3SQ	-6.45303	Low	47.4333	1	1	1	4	2
TCGA_BT_A3PK	-6.44227	Low	10.1	1	2	1	2	2
TCGA_FD_A5C1	-6.4406	Low	59.7333	0	1	2	3	2
GSM786536	-6.43762	Low	7.65503	1	2	1	3	2
GSM786513	-6.4221	Low	1.08419	1	2	1	3	2
TCGA_5N_A9KI	-6.4078	Low	2.53333	1	2	2	3	2
GSM340759	-6.40551	Low	26.4333	1	1	1	4	2
TCGA_FD_A3B5	-6.37285	Low	9.06667	1	2	1	4	2
TCGA_FD_A3NA	-6.37106	Low	61.5	0	1	1	2	2
GSM786557	-6.364	Low	103.852	1	2	1	3	2
SAMd636e3461955	-6.36273	Low	10.4805	1	1	1	4	NA
TCGA_DK_A3IN	-6.34826	Low	8.33333	1	2	1	3	2
GSM786532	-6.33846	Low	3.31827	1	2	2	3	2
TCGA_CF_A1HS	-6.3358	Low	12.7333	0	2	2	3	2
TCGA_FD_A3SS	-6.33183	Low	13.0333	1	2	1	4	2
TCGA_K4_A54R	-6.29789	Low	28.0667	0	1	1	2	2
GSM814349	-6.28759	Low	0.5	0	1	2	0	1
SAMc0d625a50eb8	-6.26188	Low	13.2731	1	1	2	1	NA
TCGA_ZF_AA56	-6.26181	Low	8.63333	1	2	2	3	2
GSM1167403	-6.25241	Low	61	0	1	NA	2	NA
FR_252_U133_2.CEL	-6.24986	Low	87	1	1	1	2	2
TCGA_BT_A20U	-6.24804	Low	15.1667	1	2	2	3	2
TCGA_UY_A78L	-6.2475	Low	37.5667	0	1	1	4	2
TCGA_FD_A6TK	-6.2467	Low	11	0	1	1	3	2
TCGA_FD_A6TH	-6.24135	Low	4.36667	1	1	1	4	2
TCGA_DK_A6B2	-6.22736	Low	15.9	0	2	1	4	2
FR_6_U133_2.CEL	-6.21758	Low	10	1	2	2	3	2
FR_33_U133_2.CEL	-6.21353	Low	39	0	1	1	2	2
TCGA_DK_A1A5	-6.21052	Low	2.16667	1	2	1	2	2
TCGA_FD_A3B8	-6.205	Low	12.8	0	1	1	2	2
TCGA_UY_A78P	-6.19029	Low	79.3333	0	2	2	2	2
TCGA_DK_A2I2	-6.18417	Low	7.9	1	1	2	4	2
GSM1173917	-6.17369	Low	25.3	0	2	1	3	NA
TCGA_FT_A61P	-6.16834	Low	11.2333	0	2	1	4	2
FR_075_U133_2.CEL	-6.15682	Low	1	0	2	1	3	2
SAM65afda25b920	-6.14655	Low	8.08214	1	1	1	3	NA
TCGA_XF_A9SL	-6.13107	Low	67.3333	1	2	1	4	2
SAM025b45c27e05	-6.13028	Low	8.77207	1	1	1	3	NA
FR_262_U133_2.CEL	-6.12112	Low	6	1	1	2	3	2
TCGA_K4_AAQO	-6.10903	Low	11.9667	0	1	1	3	2
GSM786503	-6.10824	Low	0.394251	1	2	1	3	2
TCGA_FD_A6TG	-6.09326	Low	3.1	1	2	1	4	2
TCGA_DK_A3WX	-6.07635	Low	10.7	1	2	2	3	2
TCGA_FD_A6TD	-6.06682	Low	12.8667	1	2	1	3	2
TCGA_ZF_AA52	-6.06409	Low	35.9	1	2	1	3	2
TCGA_GV_A40E	-6.06282	Low	8.7	1	2	1	2	2
TCGA_HQ_A5NE	-6.0564	Low	12.3333	1	1	1	3	2
GSM786553	-6.0478	Low	101.881	0	2	1	3	2
TCGA_FD_A6TC	-6.03518	Low	6.23333	0	2	2	3	2
TCGA_G2_A2EJ	-6.02812	Low	48.6667	0	1	2	2	2
GSM786545	-6.02414	Low	65.2813	1	2	2	3	2
SAM2624229effe8	-6.02388	Low	2.56263	1	1	1	1	NA
GSM786550	-6.01816	Low	9.82341	1	2	1	3	2
TCGA_XF_A9T3	-6.00594	Low	2.26667	0	2	2	4	2
GSM814298	-6.00439	Low	30.3781	0	2	1	0	2
GSM786552	-5.99594	Low	7.78645	1	2	1	3	2
TCGA_XF_A9SY	-5.98785	Low	21.3333	0	1	2	4	2
SAM1c8b086175ca	-5.98764	Low	20.7639	1	1	1	1	NA
TCGA_XF_A9T8	-5.98006	Low	13.9333	1	1	1	3	2
SAM166a419a4e5a	-5.97681	Low	5.38809	1	1	1	4	NA
TCGA_ZF_AA58	-5.97419	Low	54.9667	0	1	2	4	2
TCGA_ZF_A9RC	-5.96789	Low	95.6	0	2	1	3	2
GSM786504	-5.96729	Low	10.8419	1	2	1	3	2
TCGA_4Z_AA82	-5.96422	Low	51.8667	1	1	1	4	2
FR_190_U133_2.CEL	-5.9466	Low	54	1	1	1	3	2
TCGA_ZF_AA53	-5.94345	Low	58.7	0	1	1	2	2
TCGA_GU_AATP	-5.93879	Low	33.4333	0	2	1	4	2
TCGA_2F_A9KT	-5.93212	Low	110.467	0	2	1	2	2
TCGA_XF_A8HE	-5.93018	Low	127.233	0	1	1	3	2
GSM1173926	-5.9292	Low	39	1	1	1	3	NA
TCGA_BT_A20X	-5.92652	Low	8.36667	1	1	1	4	2
GSM786528	-5.92022	Low	2.82546	1	2	2	3	2
TCGA_CU_A3KJ	-5.91692	Low	18.7333	0	2	1	3	2
GSM814292	-5.9052	Low	33.3699	0	2	2	1	2
TCGA_XF_A9T4	-5.90313	Low	16.5	1	1	1	4	2
GSM814173	-5.90239	Low	29.9836	0	2	1	2	2
GSM786529	-5.89774	Low	27.5975	1	1	1	3	2
SAM943df5cf15df	-5.8899	Low	2.13552	1	1	1	3	NA
GSM340606	-5.8889	Low	136.967	0	1	2	0	1
SAMb2f1d0e54ece	-5.88874	Low	11.4004	1	1	1	4	NA
TCGA_PQ_A6FI	-5.88528	Low	12.4	0	2	1	2	2
TCGA_UY_A8OC	-5.88467	Low	3.06667	1	2	1	4	2
SAM0a7c2091dd56	-5.88369	Low	2.62834	1	1	1	3	NA
TCGA_DK_A2I1	-5.88224	Low	18.2	0	2	2	2	2
TCGA_YC_A8S6	-5.88144	Low	9.76667	0	2	1	2	2
TCGA_E7_A97P	-5.87751	Low	14.5667	1	2	1	2	2
SAM85e41e7f33f9	-5.87611	Low	0.62423	1	1	1	4	NA
GSM1709096	-5.85756	Low	30.88	0	2	NA	3	NA
GSM1167468	-5.85578	Low	61.1	1	2	NA	2	NA
TCGA_LC_A66R	-5.84886	Low	15.5333	0	2	1	4	2
TCGA_FD_A3SN	-5.84669	Low	29.5667	0	2	1	3	2
SAM6157c8f38b72	-5.84224	Low	16.5914	0	1	1	1	NA
TCGA_GD_A3OS	-5.83407	Low	21.2667	0	1	2	2	2
GSM814271	-5.8334	Low	40.8329	0	2	1	0	1
GSM786524	-5.83216	Low	19.5811	1	2	1	3	2
TCGA_K4_A5RH	-5.8261	Low	9.2	0	2	1	3	2
TCGA_K4_A4AC	-5.82212	Low	9.26667	1	2	1	2	2
FR_44_U133_2.CEL	-5.81633	Low	9	1	1	2	3	2
FR_83_U133_2.CEL	-5.80805	Low	2	1	2	1	3	2
TCGA_GU_A42Q	-5.80619	Low	11.4667	1	2	1	3	2
TCGA_FD_A43Y	-5.80093	Low	15.8	1	2	1	3	2
TCGA_XF_A9T2	-5.79941	Low	19.1667	1	1	1	3	2
GSM1167443	-5.78483	Low	7.4	0	2	NA	2	NA
TCGA_XF_AAN7	-5.78361	Low	18.8333	1	1	1	4	2
TCGA_DK_A6B5	-5.78331	Low	51.4	0	1	1	4	2
GSM814197	-5.7784	Low	36.3288	0	2	1	0	2
GSM786508	-5.76867	Low	11.7289	1	1	1	3	2
SAM5cc2d9036053	-5.76391	Low	5.68378	1	1	1	1	NA
TCGA_CU_A0YO	-5.74752	Low	4.96667	1	2	1	4	2
TCGA_R3_A69X	-5.73942	Low	14.4333	0	2	1	3	2
GSM1709088	-5.73865	Low	37.98	1	1	NA	0	NA
TCGA_XF_A9SX	-5.73853	Low	23.9667	1	1	2	4	2
TCGA_GC_A3RC	-5.72157	Low	16.1333	0	1	1	2	2
TCGA_ZF_AA5N	-5.71517	Low	5.6	1	1	2	4	2
TCGA_XF_A9SZ	-5.70067	Low	28.6333	1	2	1	4	2
SAM4501e41e4751	-5.70026	Low	1.11704	1	1	1	3	NA
GSM786512	-5.69864	Low	13.3059	1	2	1	3	2
TCGA_ZF_A9RD	-5.69628	Low	13.6	1	2	2	4	2
TCGA_BT_A2LA	-5.69345	Low	17.4	0	1	1	3	2
GSM1173940	-5.69267	Low	135.3	1	2	1	3	NA
TCGA_GC_A3OO	-5.68805	Low	16.0333	0	2	1	2	2
GSM340746	-5.68672	Low	22.2667	0	2	1	2	2
GSM786546	-5.68564	Low	0.788501	1	2	1	3	2
GSM786505	-5.68491	Low	3.12115	1	2	2	3	2
TCGA_KQ_A41S	-5.68385	Low	1.16667	0	2	2	3	2
TCGA_DK_A3X1	-5.68362	Low	66.9667	0	2	2	3	2
SAM49d48750e294	-5.68058	Low	9.85626	1	1	1	2	NA
SAM297c0301e861	-5.67765	Low	8.08214	1	1	1	4	NA
GSM340761	-5.67159	Low	6.4	1	2	1	3	2
GSM814238	-5.66879	Low	3.68219	1	1	1	2	2
GSM814325	-5.66668	Low	13.4137	1	2	1	2	2
SAM8884fe446d20	-5.66167	Low	23.1622	0	1	1	3	NA
SAM0ce9c983b20f	-5.65978	Low	6.6037	1	1	1	3	NA
TCGA_DK_A3IU	-5.65282	Low	23.5333	1	1	1	2	2
TCGA_K4_A83P	-5.64893	Low	16.5	0	2	1	4	NA
GSM814273	-5.64727	Low	32.3178	0	1	1	0	1
TCGA_ZF_AA4V	-5.63692	Low	60.2	0	2	1	3	2
GSM806864	-5.62698	Low	8.98	1	2	1	2	2
GSM786514	-5.62069	Low	7.32649	1	1	1	3	2
GSM1173952	-5.62004	Low	41.4	1	2	2	3	NA
SAMbf1a3ae828e6	-5.61154	Low	20.731	0	1	1	2	NA
FR_7_U133_2.CEL	-5.603	Low	7	1	1	1	3	2
TCGA_GU_A766	-5.59637	Low	16	0	1	1	2	2
TCGA_FJ_A871	-5.58319	Low	9.06667	1	1	1	3	2
SAM39eb94fa504d	-5.58303	Low	17.9055	1	1	1	3	NA
TCGA_ZF_AA4N	-5.5819	Low	2.93333	1	2	1	2	2
TCGA_CF_A9FL	-5.57972	Low	18.8333	1	2	1	3	2
TCGA_XF_A9SM	-5.57739	Low	34.9333	0	2	1	3	2
GSM814334	-5.57692	Low	17.7534	0	1	1	2	2
SAMe9ae8beb82fa	-5.57372	Low	5.48665	1	1	1	3	NA
GSM1167342	-5.57177	Low	20.4	0	2	NA	3	NA
FR_269_U133_2.CEL	-5.57165	Low	21	1	2	1	3	1
SAMa9ca8536d2b1	-5.56866	Low	21.848	0	1	1	3	NA
TCGA_DK_A3IM	-5.55949	Low	8.26667	1	2	1	3	2
TCGA_4Z_AA7Q	-5.55815	Low	17	1	2	1	3	2
TCGA_K4_A6MB	-5.55647	Low	15.6333	0	1	1	4	2
TCGA_XF_AAN3	-5.55623	Low	87.5	0	2	1	4	2
GSM786518	-5.5498	Low	58.3162	1	2	1	3	2
GSM814233	-5.54363	Low	2.76164	0	2	1	1	1
TCGA_FD_A6TB	-5.54266	Low	19.0667	0	2	1	3	2
SAM1f66db567eb5	-5.53793	Low	16.5914	0	1	1	3	NA
SAM36a9225b0222	-5.52532	Low	23.8193	0	1	1	4	NA
TCGA_K4_A3WU	-5.52424	Low	3.5	0	2	1	3	2
TCGA_FD_A43S	-5.52339	Low	15.1667	0	2	2	3	2
GSM786569	-5.52143	Low	84.5667	0	2	2	3	2
SAMc0da5d48686d	-5.50625	Low	9.49487	1	1	1	4	NA
FR_14_U133_2.CEL	-5.49702	Low	4	1	2	1	3	2
TCGA_DK_AA6M	-5.49652	Low	52.7333	0	1	2	2	2
TCGA_XF_A9SV	-5.49455	Low	12.9333	1	2	1	4	2
SAMfd947610629d	-5.49452	Low	9.03491	1	1	1	1	NA
SAM36d87392593b	-5.48105	Low	23.6879	0	1	1	3	NA
SAMd215b503f99a	-5.4632	Low	1.70842	0	1	1	1	NA
GSM814264	-5.45721	Low	44.7452	0	2	2	0	1
SAMe9475f77504b	-5.45148	Low	18.6612	0	1	1	4	NA
TCGA_DK_A3WW	-5.44851	Low	21.1	0	1	1	3	2
GSM786542	-5.44186	Low	4.43532	1	2	2	3	2
SAM2bba8cb35e48	-5.44008	Low	10.4805	1	1	1	2	NA
SAM1dda30f1c5be	-5.43529	Low	21.2567	0	1	1	2	NA
TCGA_DK_A1A3	-5.42452	Low	22.1667	1	1	1	4	2
TCGA_BT_A2LD	-5.4217	Low	20.7667	1	2	2	4	2
SAM8e469834acc1	-5.41934	Low	3.71253	1	1	1	1	NA
U0233	-5.41461	Low	67.5	0	2	2	0	1
FR_25_U133_2.CEL	-5.41374	Low	72	0	2	1	3	2
TCGA_GC_A3I6	-5.41351	Low	21	1	1	1	3	2
SAM45c8e6412c66	-5.40999	Low	3.48255	1	1	1	3	NA
GSM1173914	-5.40827	Low	68.8	0	1	1	3	NA
SAM1a87df750b9d	-5.40654	Low	5.38809	1	1	1	3	NA
GSM1709084	-5.40607	Low	66.6	1	1	NA	1	NA
TCGA_UY_A8OB	-5.40547	Low	70.3	0	1	1	4	2
GSM340720	-5.39933	Low	28.1	0	1	1	2	2
GSM1173936	-5.39697	Low	47	0	2	1	3	NA
GSM1709092	-5.3933	Low	18.04	0	2	NA	4	NA
GSM814302	-5.39207	Low	16.7671	0	2	2	1	2
TCGA_XF_A9SU	-5.39075	Low	6.06667	1	2	2	4	2
TCGA_G2_A2EC	-5.38149	Low	23.2	1	1	2	2	2
TCGA_GU_A762	-5.38035	Low	7.73333	1	2	1	4	2
TCGA_XF_AAMW	-5.37412	Low	8.43333	1	2	2	4	2
SAM0f956e757453	-5.3684	Low	10.4148	1	1	1	2	NA
GSM814266	-5.36575	Low	41.2603	0	1	2	0	1
FR_80_U133_2.CEL	-5.36227	Low	5	1	2	1	3	2
FR_078_U133_2.CEL	-5.36216	Low	21	0	2	1	3	2
TCGA_4Z_AA7N	-5.35962	Low	45.5667	1	2	1	3	2
SAM3b15b4c6311d	-5.35853	Low	21.4538	0	1	1	3	NA
GSM1709085	-5.35775	Low	61.86	1	2	NA	4	NA
TCGA_FD_A6TA	-5.35584	Low	63.7333	0	1	1	4	2
TCGA_CU_A72E	-5.34932	Low	13.7667	1	2	1	4	2
FR_120_U133_2.CEL	-5.34863	Low	107	0	1	2	2	2
FR_180_U133_2.CEL	-5.34653	Low	2	0	1	1	3	2
GSM786534	-5.33524	Low	105.791	0	2	1	1	2
GSM1709076	-5.33283	Low	58.81	1	2	NA	0	NA
GSM786574	-5.33129	Low	42.7105	0	1	1	2	2
GSM1709066	-5.33105	Low	14.09	0	2	NA	4	NA
SAM59f392864f5d	-5.32885	Low	17.7741	1	1	1	2	NA
TCGA_C4_A0F7	-5.32387	Low	2.06667	1	2	1	4	2
U0169	-5.32285	Low	1.1	0	2	2	3	2
TCGA_DK_A2I4	-5.32251	Low	144.767	0	2	1	3	2
TCGA_E7_A677	-5.32121	Low	27.3333	0	2	1	2	1
TCGA_BT_A20T	-5.3166	Low	15.1	1	1	1	4	2
TCGA_UY_A9PA	-5.31212	Low	3.96667	0	1	1	3	2
SAMba1a34b5a060	-5.30625	Low	12.846	1	1	1	3	NA
SAM568ce160abd9	-5.2949	Low	12.846	1	1	2	3	NA
GSM814317	-5.29106	Low	21.0082	0	2	2	2	2
SAM6662f5181f87	-5.28838	Low	19.2854	0	1	1	1	NA
GSM1167388	-5.28754	Low	8.1	0	2	NA	3	NA
FR_31_U133_2.CEL	-5.28194	Low	4	1	2	1	3	2
TCGA_BT_A0S7	-5.28089	Low	6.66667	1	2	1	3	2
TCGA_E7_A7DV	-5.27962	Low	1.23333	0	1	1	4	2
GSM1709101	-5.27503	Low	43.79	1	2	NA	4	NA
SAM1c0ecfb3eb63	-5.2709	Low	5.84805	1	1	2	3	NA
SAM6dd7ad1d797d	-5.27029	Low	19.2854	1	1	1	3	NA
SAM19fec8f3b3bd	-5.26926	Low	9.88912	1	1	1	3	NA
TCGA_G2_A2EO	-5.26539	Low	60.1333	1	2	1	3	2
SAM5d989c86255e	-5.26484	Low	3.44969	1	1	2	3	NA
GSM786578	-5.26386	Low	11.8275	1	2	1	3	2
GSM786533	-5.26375	Low	110.127	1	2	1	3	2
TCGA_DK_AA6L	-5.25273	Low	38.7667	1	1	1	4	2
GSM786563	-5.24045	Low	12.7146	1	2	1	3	2
SAM04c589eb3fb3	-5.23737	Low	0.689938	0	1	1	3	NA
TCGA_XF_AAMH	-5.23245	Low	11.4667	1	2	1	4	2
TCGA_FD_A43N	-5.22548	Low	7.66667	0	2	1	3	2
SAM1f3c93814cb9	-5.22514	Low	1.44559	1	1	2	2	NA
TCGA_4Z_AA7W	-5.22446	Low	28	0	1	1	2	2
TCGA_DK_A3IT	-5.22017	Low	21.6	0	1	1	3	2
FR_28_U133_2.CEL	-5.21819	Low	49	0	2	1	3	2
TCGA_DK_A3IL	-5.19439	Low	13.7667	1	2	2	4	2
GSM786526	-5.19424	Low	3.38398	0	2	1	3	2
SAMeb587a68006b	-5.1857	Low	20.6982	0	1	1	2	NA
TCGA_K4_A4AB	-5.18499	Low	2.8	0	2	1	3	2
TCGA_BT_A20O	-5.17686	Low	12.3333	1	2	1	3	2
TCGA_ZF_AA51	-5.17354	Low	57.1333	0	2	2	2	2
GSM1167346	-5.17139	Low	7.9	0	2	NA	2	NA
GSM806931	-5.17083	Low	12.03	0	1	2	1	2
TCGA_BT_A20V	-5.1705	Low	5.13333	1	1	2	4	2
TCGA_FD_A43U	-5.15943	Low	21.2	0	2	1	4	2
SAM9fb814c22bdb	-5.15839	Low	19.1211	1	1	2	3	NA
GSM786575	-5.15704	Low	33.6099	0	1	1	3	2
GSM1173929	-5.15261	Low	25	0	1	1	3	NA
GSM340687.x	-5.14407	Low	58.7333	0	2	2	1	1
GSM340674	-5.14159	Low	69.4333	0	1	1	2	2
TCGA_FD_A3SM	-5.12792	Low	18.2333	1	2	1	4	2
FR_127_U133_2_2.CEL	-5.12666	Low	94	1	2	1	2	2
TCGA_UY_A78M	-5.12578	Low	23	1	2	2	4	2
SAM675a12a09c15	-5.12527	Low	2.89117	1	1	1	1	NA
GSM1173942	-5.12416	Low	53.2	1	2	1	3	NA
GSM340687.y	-5.11836	Low	69.9	0	2	2	1	1
TCGA_BT_A42E	-5.11814	Low	36.9333	0	2	1	3	2
GSM1167383	-5.11762	Low	9.3	0	1	NA	4	NA
TCGA_BL_A13I	-5.11581	Low	7.43333	1	1	2	3	2
GSM786537	-5.10327	Low	17.0185	1	1	2	2	2
TCGA_DK_AA6X	-5.10254	Low	15.5667	0	1	1	2	2
GSM1709069	-5.09192	Low	46.49	1	1	NA	0	NA
SAMbd8ee73983b8	-5.08662	Low	0.854209	1	1	1	2	NA
SAM00b9e5c52da9	-5.08602	Low	1.90554	1	1	1	3	NA
SAMb15ad09d6e24	-5.08349	Low	3.8768	1	1	2	4	NA
U0144	-5.08336	Low	46.5	0	1	1	0	1
GSM1709080	-5.07857	Low	30.88	0	1	NA	3	NA
TCGA_DK_AA6W	-5.07564	Low	13.8333	1	2	1	2	2
TCGA_BT_A3PJ	-5.07559	Low	26.3	0	2	1	3	2
TCGA_XF_A9SJ	-5.07551	Low	3.26667	1	2	1	4	2
SAMf2ce197162ce	-5.07493	Low	1.577	1	1	1	4	NA
GSM786566	-5.06949	Low	51.9425	1	2	1	2	2
GSM786530	-5.06841	Low	9.92197	1	2	2	3	2
GSM340696	-5.06521	Low	11.5	1	2	1	3	2
TCGA_GD_A2C5	-5.06433	Low	27.0667	0	1	2	4	2
GSM1167393	-5.05958	Low	3.4	0	2	NA	3	NA
FR_106_U133_2.CEL	-5.05672	Low	12	1	1	1	3	2
TCGA_YC_A89H	-5.05621	Low	19.1	0	2	2	2	2
TCGA_PQ_A6FN	-5.05176	Low	16.9	0	2	2	3	2
FR_36_U133_2_2.CEL	-5.04353	Low	44	0	1	1	2	2
TCGA_BT_A42F	-5.04137	Low	28.8	0	1	1	4	2
GSM340769	-5.03982	Low	5.3	0	1	1	2	2
SAM2dc578e0165f	-5.03915	Low	1.97125	1	1	1	4	NA
GSM1173956	-5.03752	Low	20.8	0	1	1	3	NA
SAMe94c30c30616	-5.03702	Low	15.3758	1	1	1	1	NA
TCGA_XF_AAN2	-5.02858	Low	62.3	1	2	1	2	2
FR_32_U133_2.CEL	-5.02555	Low	53	0	2	1	3	2
GSM1173968	-5.0184	Low	15.3	0	2	1	3	NA
SAM29da928587ad	-5.01767	Low	2.59548	1	1	2	3	NA
SAM9681450bbc90	-5.01691	Low	4.96099	1	1	1	3	NA
GSM1173949	-5.00929	Low	43.5	1	2	2	3	NA
GSM814182	-5.00552	Low	6.87123	1	2	1	2	2
SAMe41b1e773582	-4.99777	Low	0.854209	1	1	1	3	NA
SAMa424c75831b4	-4.99671	Low	3.54825	1	1	1	2	NA
GSM1173971	-4.99666	Low	27.4	1	1	2	0	NA
SAMb963dda93cfd	-4.99002	Low	2.75975	1	1	1	4	NA
GSM1173933	-4.98962	Low	58.5	1	2	2	2	NA
GSM786494	-4.98602	Low	16.4271	1	1	1	3	2
GSM814322	-4.98379	Low	15.0904	1	1	1	3	1
TCGA_XF_AAMY	-4.98239	Low	100.367	0	2	1	3	2
TCGA_XF_A8HH	-4.97938	Low	1.9	1	1	2	4	2
TCGA_FD_A5BR	-4.97622	Low	27.1	0	1	1	2	2
TCGA_GU_A767	-4.97343	Low	4.8	1	2	1	4	2
GSM1173909	-4.97036	Low	56.3	1	1	2	3	NA
GSM814138	-4.96919	Low	6.18082	1	2	1	3	2
GSM814144	-4.9688	Low	67.9233	0	2	1	1	2
SAM14df63a65411	-4.96551	Low	21.4209	0	1	2	3	NA
SAM63405b04ab2d	-4.95743	Low	6.80082	1	1	1	2	NA
TCGA_FT_A3EE	-4.957	Low	3.3	1	2	2	3	2
TCGA_FD_A3SJ	-4.95672	Low	24.6333	1	1	1	4	2
SAM670649e105b5	-4.95291	Low	22.078	0	1	2	1	NA
TCGA_ZF_AA54	-4.94884	Low	19.6667	1	2	1	3	2
SAM4edbe45817b3	-4.94755	Low	1.05133	1	1	1	3	NA
GSM814172	-4.94192	Low	20.6137	1	1	2	2	1
SAM7aa01fc49a80	-4.94015	Low	2.13552	1	1	1	2	NA
TCGA_UY_A9PD	-4.93898	Low	18.0667	0	2	1	3	2
FR_038_U133_2.CEL	-4.93182	Low	11	1	1	1	2	2
SAM7114d99032ec	-4.92769	Low	10.8419	1	1	1	1	NA
SAM978a587b207e	-4.92754	Low	2.10267	1	1	1	2	NA
SAM7fb6987514a4	-4.92572	Low	22.8337	0	1	1	3	NA
U0140	-4.91143	Low	40.5	0	2	1	0	1
TCGA_E7_A8O7	-4.91109	Low	15.5333	0	1	1	2	1
GSM786540	-4.91019	Low	44.6817	0	1	1	3	2
TCGA_GV_A3JX	-4.9073	Low	19.3667	0	1	1	3	2
GSM1167399	-4.90571	Low	179.2	1	1	NA	2	NA
TCGA_5N_A9KM	-4.90486	Low	17.6667	1	2	2	3	2
TCGA_FD_A3N6	-4.90347	Low	28.3667	0	1	2	2	2
GSM786506	-4.89954	Low	3.35113	1	2	1	3	2
GSM340749	-4.89174	Low	21.63	0	1	1	1	1
SAMd7d57ee3a863	-4.88764	Low	20.271	0	1	1	4	NA
GSM340749.x	-4.88184	Low	21.6333	0	1	1	1	1
GSM340731	-4.87918	Low	9.23333	1	2	1	2	2
TCGA_E7_A6MD	-4.87624	Low	4.3	0	2	1	4	2
TCGA_GC_A6I3	-4.87184	Low	14.1	0	2	2	4	2
U0514	-4.87148	Low	1.1	1	1	1	1	2
TCGA_GC_A3RD	-4.8713	Low	14.2667	0	2	2	3	2
SAMdf3e42c8672a	-4.87115	Low	7.32649	1	1	1	3	NA
GSM340749.y	-4.87105	Low	21.6	0	1	1	1	1
TCGA_UY_A8OD	-4.86374	Low	114.4	0	2	2	2	2
FR_181_U133_2.CEL	-4.86265	Low	20	0	1	1	2	2
TCGA_UY_A9PE	-4.86115	Low	6.3	0	2	1	4	2
GSM1709074	-4.8603	Low	37.59	0	2	NA	3	NA
TCGA_4Z_AA81	-4.86	Low	42.3333	1	2	1	2	2
GSM340705	-4.85975	Low	45.6	0	2	1	3	2
GSM1167336	-4.85361	Low	2.9	0	2	NA	4	NA
TCGA_FD_A5C0	-4.85276	Low	18.3333	1	1	1	4	2
GSM1173978	-4.8485	Low	38.7	1	2	1	0	NA
SAMb8101c538753	-4.84662	Low	13.4045	1	1	1	4	NA
TCGA_K4_A3WV	-4.84102	Low	21.5333	0	2	2	2	2
FR_96_U133_2.CEL	-4.83373	Low	18	0	1	2	3	2
SAM3ee5dcd894f0	-4.83085	Low	8.70637	1	1	1	1	NA
GSM814177	-4.82594	Low	0.2	0	2	1	1	2
SAM3779e979db6b	-4.82348	Low	1.31417	1	1	1	1	NA
SAM9a2cf3c06fb3	-4.82249	Low	5.65092	1	1	1	2	NA
SAM2f228939632f	-4.81826	Low	7.88501	1	1	2	4	NA
SAM47fc46c3d6be	-4.81784	Low	18.7269	0	1	1	4	NA
SAMd98bac0a070f	-4.81474	Low	2.06982	1	1	1	3	NA
GSM814340	-4.81316	Low	13.2822	0	2	1	1	1
SAM753d4bb52dbe	-4.80596	Low	11.3676	1	1	1	1	NA
SAM4918c524b83a	-4.79511	Low	0.62423	0	1	1	1	NA
SAM5fc9ae0aed1f	-4.79179	Low	0.62423	1	1	1	4	NA
SAMe0c49ea0df5d	-4.7893	Low	4.13963	1	1	2	3	NA
TCGA_XF_A9T5	-4.78068	Low	67.5667	0	2	2	4	2
TCGA_GU_AATO	-4.77709	Low	10.8	1	2	1	4	2
GSM1167379	-4.77208	Low	4.7	0	2	NA	4	NA
SAM30cf07d4874f	-4.77001	Low	11.6632	1	1	1	2	NA
GSM786493	-4.76389	Low	19.7782	1	2	2	2	2
SAMd135d5867fe3	-4.76357	Low	3.61396	1	1	1	4	NA
GSM1173908	-4.76044	Low	46.3	1	1	1	3	NA
TCGA_XF_AAMG	-4.7542	Low	112.133	0	1	1	3	2
TCGA_ZF_AA5H	-4.75363	Low	29.9	0	1	2	4	2
GSM1173934	-4.75115	Low	34	0	2	2	3	NA
GSM1173905	-4.74917	Low	15.5	0	1	1	3	NA
GSM1173902	-4.7473	Low	24.2	0	1	1	3	NA
TCGA_K4_A6FZ	-4.74532	Low	1.83333	0	2	2	3	2
TCGA_E7_A7XN	-4.73628	Low	14.2667	0	2	1	3	2
GSM340697	-4.73504	Low	17.8667	1	1	1	3	2
GSM814077	-4.73461	Low	98.3671	0	2	1	1	2
GSM1167406	-4.73415	Low	4.9	0	2	NA	3	NA
SAM491e341d5a82	-4.73397	Low	1.87269	1	1	2	2	NA
TCGA_4Z_AA7O	-4.73225	Low	17.0667	0	1	1	2	2
U0624	-4.73124	Low	28.8	0	1	1	1	1
FR_100_U133_2.CEL	-4.72924	Low	15	1	1	1	3	2
TCGA_ZF_A9R0	-4.72872	Low	22.6667	1	2	1	3	2
SAM7829a341b9f3	-4.72237	Low	3.8768	1	1	1	4	NA
GSM786582	-4.72128	Low	5.71663	1	1	1	3	2
SAM26104d5adc89	-4.72038	Low	5.38809	1	1	1	3	NA
TCGA_XF_AAN5	-4.71518	Low	76.4333	0	1	2	3	2
TCGA_FD_A62O	-4.70743	Low	7.2	1	2	1	4	2
SAM3894ac3956a5	-4.70593	Low	2.10267	0	1	1	1	NA
GSM340699	-4.70502	Low	17.6333	1	2	1	1	1
GSM1167465	-4.7037	Low	8.7	0	2	NA	2	NA
GSM814272	-4.69657	Low	26.137	0	2	1	1	1
FR_72_U133_2.CEL	-4.69274	Low	31	0	1	1	3	2
TCGA_2F_A9KO	-4.68844	Low	24.4667	1	1	1	4	2
TCGA_DK_AA71	-4.68805	Low	13.8333	0	2	1	2	2
GSM814175	-4.68184	Low	33.6	0	2	2	0	1
TCGA_DK_A1AD	-4.6815	Low	114	0	2	1	4	2
GSM814263	-4.67631	Low	27.0247	0	2	1	0	1
SAM110501d0eedb	-4.6751	Low	4.27105	1	1	1	2	NA
GSM1173906	-4.67454	Low	125.1	1	2	1	3	NA
GSM340750	-4.67267	Low	21.4	0	2	1	0	1
TCGA_XF_AAN0	-4.67019	Low	57.2667	1	2	1	4	2
GSM1173983	-4.66767	Low	27.7	1	1	1	3	NA
TCGA_FD_A6TI	-4.65882	Low	9.8	1	2	1	4	2
GSM1709102	-4.65413	Low	38.31	1	2	NA	2	NA
GSM814098	-4.65343	Low	73.874	0	2	2	0	1
SAMa535fcdf18a0	-4.6493	Low	17.2813	0	1	1	1	NA
GSM1173935	-4.64906	Low	46.2	1	2	1	2	NA
TCGA_BT_A0YX	-4.6427	Low	13.3333	1	2	2	3	2
TCGA_CF_A47V	-4.64154	Low	12.6333	0	1	1	2	2
TCGA_DK_AA6Q	-4.64116	Low	13.7667	1	1	2	4	2
SAM415f36ad349e	-4.64108	Low	17.9713	1	1	1	4	NA
SAMabc151b01ea3	-4.63525	Low	0.558522	1	1	2	4	NA
SAM7f0d9cc7f001	-4.62941	Low	4.63244	1	1	1	2	NA
TCGA_XF_A8HF	-4.62417	Low	98.4667	1	2	1	3	2
TCGA_UY_A9PH	-4.61867	Low	52.0333	0	2	1	2	2
GSM786492	-4.61632	Low	13.1745	1	1	1	2	2
SAM032c642382a7	-4.61216	Low	2.49692	1	1	2	4	NA
TCGA_C4_A0EZ	-4.60602	Low	9.1	1	2	2	4	2
GSM1173950	-4.605	Low	26.9	1	2	1	3	NA
SAMd027124354ce	-4.60474	Low	23.5236	0	1	2	3	NA
SAMc692536a795a	-4.60469	Low	5.65092	1	1	1	2	NA
GSM1709083	-4.5982	Low	48.2	1	1	NA	3	NA
TCGA_DK_A2I6	-4.59704	Low	88.5333	0	2	1	4	2
GSM1709091	-4.59701	Low	53.91	1	1	NA	0	NA
FR_267_U133_2.CEL	-4.59211	Low	91	1	2	2	2	1
GSM786515	-4.58968	Low	3.28542	1	2	2	3	2
TCGA_GC_A6I1	-4.58017	Low	9.06667	1	2	2	2	2
GSM1709086	-4.57953	Low	66.04	1	2	NA	0	NA
GSM1167378	-4.57635	Low	41.1	1	2	NA	2	NA
TCGA_DK_A3IK	-4.57467	Low	4.86667	1	2	1	4	2
FR_84_U133_2.CEL	-4.57427	Low	9	1	2	2	3	2
U0099	-4.57305	Low	23.5	0	1	1	0	1
GSM1173910	-4.57236	Low	62.8	1	2	1	3	NA
TCGA_4Z_AA83	-4.57185	Low	67.4667	0	1	1	2	2
GSM1173951	-4.56889	Low	26	1	2	1	3	NA
GSM786579	-4.56835	Low	51.5154	1	2	1	1	2
GSM814312	-4.56529	Low	25.4466	0	2	2	0	1
GSM1173921	-4.56404	Low	82.2	1	1	1	2	NA
TCGA_XF_A9SH	-4.55936	Low	65.7	1	2	2	2	2
TCGA_2F_A9KW	-4.55778	Low	8.46667	1	2	2	3	2
GSM1173911	-4.54811	Low	5.7	0	2	1	3	NA
GSM340725	-4.54072	Low	34.2333	0	2	1	3	2
GSM1167416	-4.53213	Low	9	1	2	NA	3	NA
TCGA_C4_A0F0	-4.53198	Low	1.96667	0	1	1	2	2
TCGA_G2_A2EF	-4.53034	Low	62.8	0	1	1	2	2
SAMaec7380f9ab0	-4.52878	Low	20.8624	0	1	1	4	NA
U0170	-4.52792	Low	1.4	0	1	2	3	2
TCGA_XF_A9T0	-4.52421	Low	26.6333	0	2	1	3	2
GSM340660	-4.51756	Low	81.6333	0	1	1	2	1
GSM786581	-4.51561	Low	71.8522	0	2	2	2	2
GSM786548	-4.5143	Low	109.372	1	2	1	2	2
GSM1173948	-4.51301	Low	26.6	1	1	1	1	NA
TCGA_C4_A0F6	-4.51106	Low	23.3333	0	2	2	3	2
SAMc2a1820d4e6b	-4.50644	Low	20.731	0	1	1	1	NA
GSM340733	-4.50187	Low	17.1333	1	1	1	2	1
SAM9e11ec6bea80	-4.49208	Low	15.4086	1	1	1	4	NA
GSM1709079	-4.49203	Low	36.76	1	2	NA	0	NA
SAM1e9c4d1d39ae	-4.48447	Low	12.4189	1	1	2	2	NA
FR_30_U133_2.CEL	-4.48268	Low	11	1	2	1	3	2
SAMbcb07ba81cee	-4.47691	Low	2.52977	1	1	1	3	NA
FR_253_U133_2.CEL	-4.47431	Low	30	1	1	1	3	1
GSM814213	-4.46891	Low	20.2849	0	2	1	0	1
GSM806810	-4.46532	Low	75.98	0	2	1	2	2
SAMbfdffb97c446	-4.46404	Low	6.70226	1	1	2	4	NA
SAM557dde1b9f3e	-4.46336	Low	6.70226	1	1	1	1	NA
GSM1167375	-4.46299	Low	42.8	0	1	NA	2	NA
SAMd86389d0d768	-4.46145	Low	2.20123	1	1	1	1	NA
GSM814055	-4.46122	Low	15.3863	0	2	1	1	1
TCGA_GV_A3JV	-4.46094	Low	14.4667	1	2	1	4	2
SAM07a93a28f801	-4.46078	Low	12.846	0	1	1	2	NA
GSM786551	-4.46077	Low	102.571	0	2	2	3	2
FR_81_U133_2.CEL	-4.45745	Low	17	1	2	1	3	2
GSM1173957	-4.45678	Low	32	0	2	1	3	NA
FR_70_U133_2.CEL	-4.45659	Low	21	0	2	1	3	2
SAMd43f8933066b	-4.45588	Low	20.0082	0	1	1	2	NA
TCGA_FD_A5BX	-4.45531	Low	5.76667	1	2	1	4	2
SAM31d9176e11fb	-4.44263	Low	17.117	0	1	1	1	NA
SAM7538ad9ff524	-4.44257	Low	19.1211	0	1	2	3	NA
GSM1173943	-4.42371	Low	7.4	0	2	1	3	NA
SAM18b9351e265a	-4.41938	Low	15.8686	1	1	1	3	NA
SAMd1bd63734394	-4.41738	Low	1.9384	1	1	1	3	NA
SAMdb3f50c9129c	-4.41735	Low	15.8029	1	1	1	4	NA
TCGA_K4_A5RJ	-4.41696	Low	17.9667	0	2	1	2	2
TCGA_DK_A6AV	-4.41632	Low	65.0667	0	2	2	2	2
SAMdab9ca8fb5de	-4.4121	Low	0.197125	0	1	1	1	NA
TCGA_E7_A97Q	-4.4095	Low	8.2	1	1	2	4	2
GSM1709093	-4.40515	Low	52.3	1	1	NA	2	NA
TCGA_BL_A3JM	-4.40169	Low	6.83333	1	1	1	3	2
TCGA_YF_AA3M	-4.40101	Low	13.8333	0	1	1	2	2
TCGA_XF_A8HD	-4.3987	Low	98.8	0	2	1	3	2
GSM814070	-4.39829	Low	25.5781	0	2	2	2	2
SAMaf42c1541269	-4.39738	Low	5.51951	0	1	1	2	NA
SAMc1251c7bfee2	-4.39265	Low	21.6181	0	1	1	4	NA
SAM2eb07dedf07f	-4.38778	Low	20.501	0	1	1	2	NA
SAM9410b866974a	-4.38462	Low	6.73511	1	1	1	4	NA
GSM786558	-4.3811	Low	100.994	0	2	2	1	1
U1188	-4.37954	Low	4.3	0	2	1	1	2
SAMcc7a42d87e9c	-4.37933	Low	17.2156	0	1	2	1	NA
GSM1167347	-4.37867	Low	3.4	0	1	NA	4	NA
GSM1173976	-4.37443	Low	40.2	0	2	1	3	NA
TCGA_BT_A3PH	-4.37042	Low	4.73333	1	2	1	4	2
U0963	-4.36907	Low	50.4	0	2	2	3	2
GSM814254	-4.36657	Low	32.9096	0	2	1	2	2
U1291	-4.35921	Low	24.2	0	2	1	0	1
GSM1173919	-4.35177	Low	17.2	0	2	2	3	NA
TCGA_FD_A3B6	-4.34689	Low	33.5	1	2	1	2	2
U0446	-4.34155	Low	63.6	0	2	1	0	1
U0035	-4.33988	Low	41.6	0	2	1	0	1
GSM1173939	-4.33933	Low	38.1	1	1	1	3	NA
SAM6964a6d7b967	-4.33777	Low	16.2628	1	1	1	2	NA
TCGA_E5_A4TZ	-4.33703	Low	15.5667	1	1	1	4	2
SAM34430ef08e5b	-4.33083	Low	18.1684	0	1	1	4	NA
U1233	-4.32703	Low	36.9	0	1	1	1	2
GSM1173930	-4.32598	Low	31.8	0	1	1	3	NA
TCGA_UY_A9PF	-4.31751	Low	3.9	0	2	1	4	2
SAMfddc359e862b	-4.31575	Low	1.9384	1	1	2	2	NA
GSM1173927	-4.31549	Low	31.9	0	2	1	3	NA
FR_186_U133_2.CEL	-4.30848	Low	3	0	2	2	3	2
GSM814190	-4.30483	Low	56.5479	0	2	1	0	1
TCGA_CF_A9FF	-4.30119	Low	12.0333	0	1	1	2	2
GSM814057	-4.30027	Low	104.384	0	2	1	1	1
SAM14938611a2d3	-4.29342	Low	21.4209	0	1	1	2	NA
TCGA_G2_AA3C	-4.28717	Low	7.03333	1	2	1	4	2
SAM7893196e0e89	-4.27745	Low	2.66119	1	1	1	3	NA
TCGA_4Z_AA7M	-4.27529	Low	16.5	0	2	1	3	2
GSM814276	-4.27279	Low	40.5699	0	1	1	0	1
GSM786497	-4.26967	Low	87.8522	1	2	1	1	2
TCGA_HQ_A5ND	-4.26774	Low	9.13333	1	2	1	4	2
U0129	-4.2677	Low	29.5	0	2	1	1	2
SAMdad5c29dc105	-4.2659	Low	2.43121	1	1	1	2	NA
GSM1167458	-4.26391	Low	38.7	1	2	NA	2	NA
TCGA_KQ_A41P	-4.25497	Low	36.4667	0	2	1	4	2
GSM1173928	-4.25417	Low	28.7	0	2	1	3	NA
TCGA_BT_A42C	-4.25146	Low	29.1	0	1	1	2	2
GSM806863	-4.24943	Low	86.43	0	1	2	2	2
SAM6cbc10abddb0	-4.24918	Low	5.94661	1	1	1	3	NA
TCGA_CF_A1HR	-4.24857	Low	12.9667	0	1	1	3	2
GSM1173938	-4.24446	Low	3.9	0	2	1	3	NA
GSM814316	-4.24428	Low	23.8027	0	2	2	1	2
GSM1173901	-4.24065	Low	23.5	0	2	1	3	NA
SAM1ab1b28d9f2b	-4.24041	Low	2.10267	1	1	2	2	NA
SAM2e9ac0b1b250	-4.23953	Low	22.1437	0	1	1	4	NA
GSM786500	-4.23381	Low	175.507	1	2	2	3	2
SAM99b1f6a9534e	-4.22539	Low	0.492813	1	1	2	2	NA
SAM9725303dce0c	-4.21802	Low	8.90349	0	1	1	2	NA
GSM1173925	-4.21657	Low	66.5	1	1	1	3	NA
GSM1167387	-4.21228	Low	5.9	0	2	NA	3	NA
SAM771445e92421	-4.21204	Low	19.4168	0	1	1	3	NA
TCGA_GC_A3RB	-4.21199	Low	19.4	0	1	1	3	2
TCGA_FD_A5BV	-4.20775	Low	5.43333	1	1	2	3	2
FR_188_U133_2.CEL	-4.20727	Low	4	1	2	1	3	2
SAM1bcc62d8290c	-4.20648	Low	18.6283	0	1	1	4	NA
SAMc97f35a29d16	-4.20568	Low	0.821355	0	1	1	2	NA
GSM814211	-4.20317	Low	28.5699	0	1	1	0	1
FR_172_U133_2.CEL	-4.20235	Low	72	0	2	1	2	2
GSM1709073	-4.19433	Low	58.09	1	1	NA	0	NA
FR_68_U133_2.CEL	-4.19283	Low	33	1	2	1	3	1
SAMfb7aec7cb0e2	-4.19275	Low	22.538	0	1	1	4	NA
U0161	-4.19178	Low	41	0	2	1	0	1
SAM698d8d76b934	-4.19101	Low	0.427105	1	1	2	4	NA
SAMbda79f955628	-4.18604	Low	20.6324	0	1	2	2	NA
SAM6780ed436b55	-4.18452	Low	6.2423	1	1	2	3	NA
SAM563d6233dfa2	-4.18272	Low	2.13552	1	1	1	4	NA
GSM1167344	-4.17837	Low	68.1	0	1	NA	2	NA
U0447	-4.17495	Low	63.4	0	1	1	0	1
SAM5c139c5c1c4f	-4.171	Low	7.22793	1	1	1	3	NA
GSM814295	-4.16721	Low	34.0603	0	2	1	2	2
TCGA_E7_A3X6	-4.16705	Low	30.1333	1	2	1	2	1
SAM7746b76437e6	-4.16568	Low	2.82546	1	1	1	1	NA
TCGA_E7_A6ME	-4.16252	Low	24.3667	0	2	1	2	2
SAMb470eb8f04be	-4.15859	Low	20.0739	0	1	1	1	NA
U1082	-4.15813	Low	26.6	0	2	1	0	1
TCGA_CU_A5W6	-4.14896	Low	1.86667	1	2	1	3	2
GSM340714	-4.14346	Low	39.7667	0	2	1	2	2
FR_8_U133_2.CEL	-4.13955	Low	39	1	2	1	3	2
GSM340728	-4.13942	Low	5.76667	1	2	2	3	2
GSM1167398	-4.13281	Low	6.5	0	1	NA	4	NA
FR_91_U133_2.CEL	-4.12968	Low	9	0	2	1	2	2
SAM7b40007f4aa4	-4.12685	Low	21.6509	0	1	2	4	NA
U0839	-4.12487	Low	18.2	0	2	1	0	2
SAM681e4bf7cf85	-4.12284	Low	23.3922	0	1	1	1	NA
GSM1173907	-4.12258	Low	72.9	1	1	1	3	NA
GSM814303	-4.12183	Low	30.8055	0	1	1	0	2
SAM961d04c42bd9	-4.12128	Low	5.8809	1	1	1	1	NA
SAM18039827e1b9	-4.11926	Low	1.47844	1	1	1	2	NA
TCGA_E7_A3Y1	-4.11608	Low	5.43333	0	1	1	2	1
U0224	-4.11548	Low	69.7	0	1	1	0	2
GSM814275	-4.11481	Low	38.2027	0	2	1	0	2
TCGA_DK_A3WY	-4.10995	Low	165.567	0	2	2	3	2
TCGA_ZF_A9RF	-4.10871	Low	64.9667	0	2	1	2	2
SAM18bc1078bc15	-4.10628	Low	6.89938	1	1	1	2	NA
TCGA_FJ_A3Z7	-4.10602	Low	31.5	0	2	1	4	2
SAM52500cabdd36	-4.0986	Low	20.4682	0	1	2	2	NA
GSM786525	-4.0969	Low	5.32238	1	2	2	3	2
GSM1167361	-4.0919	Low	53.1	1	1	NA	3	NA
U0855	-4.08977	Low	18.3	0	2	1	1	2
GSM1167360	-4.08613	Low	10.5	0	2	NA	4	NA
SAMa1e62d323e1d	-4.07868	Low	10.5791	1	1	2	2	NA
GSM1173920	-4.07449	Low	51.5	1	2	1	3	NA
GSM814286	-4.06818	Low	34.0603	0	2	1	1	1
GSM1167372	-4.06704	Low	42	1	2	NA	2	NA
SAMff41c4e8c08f	-4.06367	Low	2.46407	1	1	1	1	NA
TCGA_XF_A9ST	-4.06259	Low	4.26667	1	2	1	3	2
TCGA_CF_A47T	-4.05965	Low	12.8333	1	1	2	2	1
SAMce39dd79b441	-4.05964	Low	6.27515	1	1	1	4	NA
U0130	-4.05859	Low	30	0	1	1	0	1
GSM1167410	-4.05143	Low	28.7	0	2	NA	2	NA
SAM4caabd64e7fd	-4.04968	Low	15.7043	0	1	1	3	NA
SAM18a4dabbc557	-4.04851	Low	16.46	1	1	1	2	NA
SAM2de7cffb5f72	-4.04254	Low	1.83984	1	1	1	2	NA
SAM3f446449bf81	-4.0425	Low	0.755647	1	1	1	1	NA
TCGA_CF_A47S	-4.04196	Low	11.1	0	1	1	2	1
SAM548551ef782c	-4.04155	Low	17.2813	0	1	1	4	NA
TCGA_G2_A2EK	-4.03651	Low	16.1667	0	1	1	2	2
GSM340612	-4.03033	Low	129.933	0	1	1	2	1
SAMe3d4266775a9	-4.02976	Low	13.9959	0	1	1	1	NA
SAMb8070b7937e7	-4.02746	Low	21.0267	1	1	1	1	NA
GSM1173931	-4.02554	Low	5.5	0	1	1	3	NA
SAMfed609955db9	-4.02068	Low	20.5667	0	1	2	1	NA
GSM340742.x	-4.01974	Low	23.9	0	1	2	1	1
FR_19_U133_2.CEL	-4.0184	Low	40	0	2	1	3	2
TCGA_FD_A43P	-4.01756	Low	27.7333	0	2	1	2	2
TCGA_4Z_AA7Y	-4.01668	Low	50.7333	0	1	1	2	2
GSM340628	-4.01572	Low	120.5	0	1	1	3	2
U0128	-4.01071	Low	32.3	0	2	1	0	2
GSM119723	-4.0095	Low	36	0	NA	NA	3	NA
SAM8533e5e261d6	-4.00744	Low	12.8131	1	1	1	1	NA
SAMf2aae1443f67	-4.00037	Low	10.3491	1	1	2	3	NA
GSM119494	-3.99828	Low	83	0	NA	NA	3	NA
GSM1173916	-3.99761	Low	4.9	0	2	2	3	NA
U0267	-3.99602	Low	4.2	1	2	1	0	1
TCGA_GU_AATQ	-3.99445	Low	7.1	1	2	1	3	2
TCGA_XF_A9SI	-3.98871	Low	80.7667	0	2	2	2	2
GSM814122	-3.98784	Low	82.8493	0	2	1	0	1
GSM806923	-3.98632	Low	6.48	1	2	1	2	2
GSM814083	-3.98473	Low	27.8137	0	2	1	1	2
TCGA_S5_AA26	-3.97963	Low	16.7667	0	1	1	3	2
U0083	-3.97817	Low	41.4	0	2	1	0	2
TCGA_BT_A20J	-3.9716	Low	19.3	1	2	1	2	2
GSM340742.y	-3.96959	Low	35.1	0	1	2	1	1
TCGA_2F_A9KR	-3.964	Low	106.1	1	1	2	3	2
U1404	-3.96363	Low	26.2	0	1	1	0	1
TCGA_DK_A3X2	-3.96181	Low	18.2333	1	2	1	4	2
SAMd5ab7fbfab4e	-3.96021	Low	18.1027	0	1	1	2	NA
SAMae4da274eded	-3.95959	Low	4.99384	1	1	2	2	NA
GSM814253	-3.95574	Low	37.7753	0	2	1	0	1
GSM1167434	-3.95479	Low	14.9	0	1	NA	2	NA
TCGA_4Z_AA7R	-3.9532	Low	17.4	1	2	1	4	2
FR_179_U133_2.CEL	-3.95176	Low	13	1	2	1	3	2
SAM87a8e18eb45b	-3.94335	Low	2.75975	1	1	2	1	NA
SAM8e43e9caf307	-3.94017	Low	0.492813	1	1	2	2	NA
GSM1709067	-3.93468	Low	34.66	0	1	NA	4	NA
TCGA_MV_A51V	-3.93189	Low	13.6667	0	2	1	3	2
SAM8f2275c36e8c	-3.93175	Low	20.731	0	1	1	1	NA
SAM4581bac493af	-3.92952	Low	20.0411	0	1	1	2	NA
U0275	-3.92524	Low	65.2	0	1	1	0	1
GSM1167396	-3.91808	Low	4.6	0	2	NA	3	NA
U1033	-3.91394	Low	55.7	0	2	2	0	1
SAMcee0fa8c05b4	-3.91361	Low	1.67556	1	1	1	2	NA
GSM814326	-3.91156	Low	13.6438	0	2	1	0	1
GSM814297	-3.90932	Low	31.3315	0	2	1	0	1
TCGA_XF_A9T6	-3.90864	Low	2.13333	0	2	2	3	2
GSM119499	-3.90093	Low	190	0	NA	NA	3	NA
SAM6083aac8db99	-3.89981	Low	20.6324	0	1	1	2	NA
SAM5d1dfd5207f5	-3.89928	Low	10.9076	1	1	1	1	NA
GSM1709072	-3.89661	Low	44.85	0	2	NA	4	NA
SAM18be5b395318	-3.89233	Low	9.00205	1	1	1	4	NA
GSM1173982	-3.88626	Low	24	1	2	2	0	NA
TCGA_S5_A6DX	-3.88624	Low	1.86667	1	2	1	4	2
U0765	-3.87885	Low	22.7	0	1	1	1	1
TCGA_KQ_A41N	-3.87303	Low	53.4667	0	2	1	3	2
TCGA_XF_AAMQ	-3.87153	Low	72.5667	0	1	2	2	2
GSM1173946	-3.87153	Low	61.7	1	1	1	3	NA
GSM1173975	-3.87122	Low	43.5	1	1	2	0	NA
TCGA_UY_A78N	-3.8683	Low	88.0333	1	2	1	4	2
GSM340672	-3.86825	Low	15.1	1	2	1	3	2
GSM1173922	-3.86591	Low	71.4	1	2	1	3	NA
SAM0684af734db1	-3.86435	Low	23.2608	0	1	2	1	NA
SAM0257bbbbd388	-3.8628	Low	15.6386	1	1	1	2	NA
GSM1173924	-3.86056	Low	52.2	1	1	1	3	NA
GSM119712	-3.85786	Low	49	0	NA	NA	3	NA
U0989	-3.85451	Low	12.9	1	2	1	1	1
SAMc919aebc7fdd	-3.85212	Low	20.731	0	1	1	4	NA
GSM786511	-3.85198	Low	24.6735	1	2	1	3	2
GSM340758	-3.8459	Low	15.4667	1	1	2	3	2
U0114	-3.84371	Low	38.2	0	1	1	0	1
TCGA_CF_A3MI	-3.8386	Low	12.3333	0	1	1	2	1
TCGA_ZF_A9R1	-3.8328	Low	25.7667	0	2	1	4	2
GSM340727	-3.83239	Low	11.0667	1	2	1	3	1
U1050	-3.82989	Low	31.7	0	1	1	0	1
SAMb419a8fcbfcd	-3.82257	Low	22.7351	0	1	1	4	NA
GSM1709068	-3.82176	Low	30.95	0	2	NA	4	NA
GSM1709097	-3.80818	Low	22.08	0	1	NA	4	NA
GSM814356	-3.7991	Low	16.3726	0	1	1	2	2
GSM1167391	-3.79885	Low	17.4	0	2	NA	3	NA
TCGA_ZF_AA4T	-3.79779	Low	19.9667	1	2	1	4	2
TCGA_ZF_A9R3	-3.79566	Low	31.6333	1	1	2	2	2
TCGA_BT_A20P	-3.79392	Low	18.1333	1	2	2	3	2
U0384	-3.79072	Low	32	0	2	1	0	1
SAMe1eb5d988760	-3.78108	Low	21.0595	0	1	1	1	NA
GSM119731	-3.774	Low	37	0	NA	NA	3	NA
GSM119725	-3.77376	Low	28	0	NA	NA	3	NA
U0613	-3.77324	Low	17.3	0	2	1	0	2
SAMe50d15fde368	-3.7732	Low	18.8912	0	1	2	1	NA
GSM806927	-3.77291	Low	40.7	0	2	2	2	2
GSM1173923	-3.77244	Low	16.9	0	2	1	3	NA
U1205	-3.76842	Low	40	0	2	1	0	1
GSM786562	-3.76789	Low	6.63655	1	2	1	2	2
U1426	-3.76221	Low	10.2	0	2	2	0	1
GSM1173953	-3.7597	Low	22.8	1	1	1	3	NA
GSM1173969	-3.75694	Low	35.4	0	1	1	4	NA
GSM814168	-3.75549	Low	74.3342	0	2	1	1	2
TCGA_CF_A7I0	-3.75139	Low	12.2667	0	1	1	2	1
FR_76_U133_2.CEL	-3.74626	Low	16	1	2	1	3	2
TCGA_E7_A519	-3.74285	Low	16.9333	0	2	1	2	2
GSM814131	-3.74074	Low	84.0329	0	1	1	1	2
GSM786496	-3.73945	Low	4.43532	1	2	1	3	2
TCGA_GV_A3JW	-3.73835	Low	21.6333	0	2	1	2	2
SAM30b5c6c54cf7	-3.7367	Low	9.26489	1	1	2	4	NA
SAM3785587846ce	-3.73519	Low	7.06366	1	1	2	1	NA
TCGA_DK_A1AA	-3.73418	Low	19.2667	0	1	1	3	2
FR_177_U133_2.CEL	-3.73112	Low	9	1	1	1	3	2
U0150	-3.7307	Low	0.8	0	1	1	3	2
SAMe97af0feefdf	-3.73015	Low	11.1047	1	1	2	1	NA
GSM814193	-3.7218	Low	58.0274	0	2	1	0	1
GSM1173970	-3.71845	Low	32.1	0	2	2	3	NA
U0625	-3.7149	Low	40.3	0	2	2	1	1
GSM1167424	-3.71205	Low	39.5	1	2	NA	2	NA
SAM54e58f1b0230	-3.71116	Low	4.36961	1	1	1	1	NA
TCGA_DK_A1A7	-3.70733	Low	18.6667	0	2	2	4	2
SAM203dcf14f927	-3.70486	Low	19.3511	0	1	1	2	NA
TCGA_GU_A42P	-3.70452	Low	11.0667	1	2	1	4	2
SAM5a2347c0498a	-3.70101	Low	4.89528	1	1	1	2	NA
TCGA_GV_A3QI	-3.70077	Low	37	0	1	1	3	2
GSM1167433	-3.69817	Low	72.4	1	2	NA	3	NA
U0998	-3.69702	Low	52.4	0	1	1	0	1
SAM5fe7a81a39dd	-3.69611	Low	17.0842	1	1	1	2	NA
U1192	-3.69306	Low	8.4	0	1	1	1	2
SAM7d7c54623618	-3.69115	Low	21.2238	0	1	1	2	NA
U1055	-3.69052	Low	14.2	0	2	2	0	2
SAM9eebdef2858a	-3.68271	Low	0.821355	1	1	2	4	NA
GSM1167401	-3.6818	Low	8	0	2	NA	2	NA
GSM814110	-3.68075	Low	54.3452	0	2	1	2	2
U0794	-3.6806	Low	50.5	0	2	1	0	1
TCGA_XF_AAN1	-3.67976	Low	31.3667	1	2	2	3	2
U0344	-3.67923	Low	52	0	2	1	0	1
GSM1167404	-3.67514	Low	82.4	0	2	NA	3	NA
GSM340701	-3.67347	Low	48.4333	0	1	2	3	2
FR_12_U133_2.CEL	-3.66928	Low	26	1	2	1	3	2
U1105	-3.66774	Low	29.9	0	2	1	0	2
U0226	-3.66724	Low	30.2	0	2	1	0	1
SAMd697ba701077	-3.66713	Low	21.1581	1	1	2	2	NA
GSM1173945	-3.66392	Low	9.6	0	2	2	3	NA
U1413	-3.65772	Low	30.5	0	1	1	0	1
GSM806883	-3.65709	Low	3.84658	1	2	2	2	2
TCGA_KQ_A41Q	-3.65611	Low	47.6333	0	2	1	3	2
SAM36851bc8b9ae	-3.6552	Low	3.54825	1	1	1	1	NA
GSM1173944	-3.65228	Low	4.8	0	2	1	3	NA
GSM119733	-3.65166	Low	42	0	NA	NA	3	NA
U0053	-3.64893	Low	30.3	0	2	1	0	1
GSM1173974	-3.64615	Low	47.5	0	2	1	3	NA
GSM340629	-3.64599	Low	50.4333	1	2	1	1	1
SAMb2e4a082541a	-3.64428	Low	4.36961	1	1	2	4	NA
U0706	-3.64291	Low	1.8	1	1	1	1	2
GSM814228	-3.64272	Low	54.3452	0	1	2	0	1
TCGA_DK_AA6P	-3.64197	Low	15.2333	0	2	2	2	2
GSM119713	-3.64125	Low	357	0	NA	NA	3	NA
U0109	-3.63374	Low	23.8	0	2	1	1	1
U1280	-3.63133	Low	27.7	0	1	2	0	1
GSM786559	-3.63018	Low	91.4661	0	2	2	1	2
U0952	-3.62964	Low	37.6	0	1	1	0	2
GSM786573	-3.62685	Low	81.117	0	1	1	2	2
U0002	-3.62535	Low	46.5	0	2	1	0	1
U1412	-3.62314	Low	10.6	0	1	1	0	1
GSM119492	-3.62205	Low	14	0	NA	NA	3	NA
U1293	-3.62076	Low	26.7	0	2	2	0	1
SAM9b9d48b0b02c	-3.61941	Low	2.89117	1	1	1	2	NA
U0450	-3.61894	Low	15.8	0	2	1	0	1
SAM91c47b054ffb	-3.61599	Low	17.0185	1	1	1	2	NA
GSM814304	-3.61234	Low	26.3014	0	2	1	0	1
GSM1167402	-3.61167	Low	110.2	0	2	NA	3	NA
SAM63b2189c36d7	-3.61092	Low	3.97536	1	1	1	1	NA
SAMc57eadb2d82b	-3.6008	Low	8.01643	1	1	1	1	NA
GSM119726	-3.60065	Low	47	0	NA	NA	3	NA
U1311	-3.59642	Low	27.8	0	2	1	0	1
U0590	-3.59572	Low	43.2	0	2	1	0	1
GSM340664	-3.59003	Low	70.7333	1	1	1	0	1
U0412	-3.58886	Low	34.5	0	2	1	0	1
TCGA_DK_A1A6	-3.58829	Low	67.3333	0	1	1	4	2
GSM814135	-3.58701	Low	72.5589	0	1	1	0	1
TCGA_LT_A5Z6	-3.58593	Low	15.8	0	1	1	2	2
U1263	-3.58501	Low	30.3	1	2	1	1	2
TCGA_ZF_A9RE	-3.58387	Low	3.53333	1	2	2	2	2
TCGA_E7_A6MF	-3.58361	Low	25	0	1	1	2	1
SAM28e6031ac18b	-3.57905	Low	9.23203	1	1	1	1	NA
GSM1173915	-3.57582	Low	79.2	0	1	1	3	NA
U1207	-3.57558	Low	32	0	2	1	1	1
TCGA_E7_A541	-3.57554	Low	25.9333	1	2	1	2	2
TCGA_DK_A1AE	-3.5741	Low	16.3667	0	2	1	3	2
U0013	-3.57226	Low	15.3	1	2	1	0	1
TCGA_GV_A3JZ	-3.56901	Low	20.1	0	1	1	4	2
SAMbcbc7957c264	-3.5686	Low	4.17248	1	1	1	1	NA
SAM7bff231634e9	-3.56622	Low	10.2505	1	1	1	3	NA
TCGA_GU_A42R	-3.56478	Low	19.2333	1	2	1	4	2
U1284	-3.56419	Low	27.5	0	2	1	1	2
SAM065890737112	-3.56406	Low	20.0739	0	1	1	2	NA
SAM1fa6bcb7fc48	-3.56393	Low	22.7351	0	1	1	1	NA
SAM8a1b0e02ee42	-3.56337	Low	20.5667	0	1	1	2	NA
U1189	-3.55523	Low	38.1	0	2	1	1	1
TCGA_CF_A3MH	-3.55365	Low	13.2667	0	2	1	2	1
GSM806804	-3.55238	Low	8.84	1	2	1	2	1
FR_192_U133_2.CEL	-3.5503	Low	19	0	2	1	2	2
TCGA_E7_A85H	-3.54845	Low	13.1333	0	1	1	3	2
GSM814293	-3.54574	Low	27.3863	0	2	1	1	2
GSM814307	-3.54412	Low	26.4658	0	1	1	0	2
TCGA_H4_A2HQ	-3.54107	Low	19.6667	0	1	2	4	2
GSM814247	-3.53811	Low	46.7507	0	2	1	1	1
GSM814156	-3.53756	Low	78.6411	0	2	2	0	1
U0183	-3.53687	Low	38.3	0	2	2	1	1
TCGA_CF_A3MG	-3.53643	Low	12.3	0	1	1	2	1
U1343	-3.53399	Low	26.8	0	2	1	1	2
U0566	-3.52835	Low	37.2	0	2	2	0	1
GSM786555	-3.52816	Low	3.44969	1	1	1	1	1
GSM814289	-3.52806	Low	8.21918	1	1	2	2	2
GSM119732	-3.52555	Low	31	0	NA	NA	3	NA
U1025	-3.52442	Low	40.2	0	2	2	1	2
GSM786510	-3.51493	Low	8.21355	1	1	1	3	2
U0181	-3.51401	Low	17.7	0	2	1	0	2
TCGA_XF_AAMX	-3.5125	Low	6.86667	1	2	2	3	2
FR_138_U133_2.CEL	-3.5107	Low	3	1	2	1	3	2
GSM806805	-3.51026	Low	36.36	1	1	1	2	2
GSM119501	-3.50907	Low	77	0	NA	NA	3	NA
GSM340740.x	-3.50906	Low	17.6667	1	2	1	1	1
GSM340740	-3.50888	Low	17.67	1	2	1	1	1
GSM119500	-3.50828	Low	62	0	NA	NA	3	NA
GSM1709094	-3.50703	Low	43.4	1	2	NA	2	NA
GSM786527	-3.50676	Low	91.1704	1	2	2	0	2
GSM1167363	-3.50216	Low	14.2	0	2	NA	3	NA
GSM340704	-3.50057	Low	5.23333	1	2	1	3	2
U1480	-3.50038	Low	8.7	1	2	2	1	2
U0907	-3.49821	Low	56.4	0	2	2	1	2
GSM814350	-3.49694	Low	9.76438	0	2	1	1	2
U1242	-3.49593	Low	17.1	0	2	1	0	2
U0039	-3.49386	Low	38.7	0	1	2	0	2
GSM814347	-3.4935	Low	9.96164	0	1	1	2	2
GSM786491	-3.49293	Low	103.786	1	1	1	2	2
TCGA_G2_A3IE	-3.49209	Low	20.4	1	1	1	2	2
GSM814085	-3.49149	Low	97.7096	0	2	2	2	2
GSM814299	-3.48865	Low	7.26575	0	2	1	1	2
SAM61b9d4d84c64	-3.48637	Low	21.3881	0	1	1	1	NA
SAM81b71522417a	-3.48591	Low	2.13552	1	1	2	1	NA
GSM340740.y	-3.48571	Low	17.7	0	2	1	1	1
TCGA_4Z_AA84	-3.48409	Low	15.3333	0	1	1	4	2
U0086	-3.47536	Low	40.1	0	2	1	1	2
GSM806926	-3.4739	Low	41.06	0	1	2	2	2
TCGA_E7_A4IJ	-3.47324	Low	22.4667	1	1	1	2	2
U0986	-3.47321	Low	50.5	0	1	2	0	1
GSM1709070	-3.46945	Low	52.24	1	1	NA	0	NA
TCGA_2F_A9KQ	-3.46944	Low	96.2	0	2	1	3	2
SAMeaa477a5384b	-3.46739	Low	21.5852	0	1	1	1	NA
SAM9306c5c92444	-3.46295	Low	15.4415	0	1	1	2	NA
GSM814265	-3.46245	Low	43.4301	0	2	2	1	2
GSM119716	-3.46242	Low	350	0	NA	NA	3	NA
SAM9539a4f19ebc	-3.45648	Low	7.95072	1	1	1	1	NA
TCGA_E7_A7DU	-3.45244	Low	0.933333	0	2	1	3	1
GSM806900	-3.45061	Low	69.93	0	2	2	2	2
U0023	-3.44802	Low	35.8	0	2	1	0	2
GSM814358	-3.44663	Low	30.1479	0	1	1	1	1
GSM1709082	-3.44452	Low	43.93	1	1	NA	0	NA
U1106	-3.44438	Low	31.8	0	2	1	0	1
GSM340665	-3.44333	Low	8.7	1	2	1	4	2
U0397	-3.4382	Low	61	0	2	1	1	1
TCGA_DK_A3IV	-3.43813	Low	9.8	1	1	1	2	2
FR_290_U133_2.CEL	-3.43778	Low	2	0	2	1	2	2
SAM0d855cff64e6	-3.43491	Low	2.85832	1	1	2	4	NA
TCGA_H4_A2HO	-3.43218	Low	1.53333	0	1	1	3	2
U0073	-3.42941	Low	39.2	0	2	2	0	1
GSM814280	-3.42835	Low	35.3753	0	2	2	1	2
SAM08cce2fa88f2	-3.42509	Low	22.1109	0	1	2	1	NA
TCGA_E7_A4XJ	-3.42486	Low	2.26667	1	2	1	2	2
U0385	-3.42357	Low	23.6	0	2	1	1	2
TCGA_DK_A1AC	-3.42319	Low	132.7	0	2	1	3	2
TCGA_DK_AA6T	-3.42172	Low	19.0667	0	1	1	2	2
U1337	-3.41931	Low	24.7	0	2	1	0	1
GSM340670	-3.41822	Low	74.1667	0	1	1	0	1
U0143	-3.4171	Low	15.1	0	1	1	0	2
GSM1173941	-3.4128	Low	44.2	1	2	1	3	NA
U0147	-3.40803	Low	42.3	0	1	1	1	2
SAM957378bd907f	-3.40801	Low	2.23409	1	1	1	2	NA
GSM786572	-3.4066	Low	89.1006	0	2	1	1	2
TCGA_KQ_A41R	-3.40274	Low	45	0	2	2	2	2
U0768	-3.40181	Low	48	0	1	1	0	1
TCGA_XF_A8HI	-3.40139	Low	18.1333	1	1	2	4	2
U1349	-3.40025	Low	26.6	0	2	1	0	1
U0973	-3.39438	Low	44.2	0	2	1	0	1
U0018	-3.39196	Low	35.4	0	2	1	0	2
SAM6792d6e98068	-3.39086	Low	6.01232	1	1	1	1	NA
GSM786556	-3.39078	Low	79.6386	0	1	1	0	1
U0080	-3.39036	Low	40	0	1	2	0	2
GSM1709089	-3.38858	Low	18.37	0	2	NA	3	NA
U0430	-3.38143	Low	58.9	0	2	1	0	2
TCGA_HQ_A2OE	-3.37926	Low	39.1333	0	NA	1	NA	NA
U0585	-3.37221	Low	40.3	0	2	1	0	1
TCGA_CU_A3QU	-3.36719	Low	5.26667	0	1	1	4	2
U0160	-3.3598	Low	45.1	0	1	1	1	2
GSM1167376	-3.35958	High	46.3	0	2	NA	3	NA
GSM806878	-3.35878	High	67.92	0	2	1	1	2
GSM1173947	-3.35798	High	34.1	1	1	1	3	NA
SAM2c9586161ce6	-3.3571	High	11.269	1	1	1	1	NA
FR_1_U133_2.CEL	-3.35098	High	1	1	2	1	3	2
GSM814318	-3.35045	High	23.7041	0	2	1	0	1
U1002	-3.34948	High	35	0	2	2	0	1
GSM119724	-3.3448	High	95	0	NA	NA	3	NA
TCGA_FJ_A3Z9	-3.3445	High	12.8333	1	2	1	NA	2
GSM1167437	-3.34186	High	52.2	1	1	NA	2	NA
GSM786539	-3.34123	High	120.772	0	2	2	0	2
U0641	-3.3405	High	38.3	0	2	1	0	1
GSM1167334	-3.33795	High	37.2	0	2	NA	2	NA
U1464	-3.33788	High	8.6	0	2	1	0	2
GSM340657.x	-3.33657	High	83.6333	0	2	1	1	1
TCGA_DK_A6AW	-3.33584	High	54.0333	0	2	1	2	2
GSM1167390	-3.335	High	25.3	0	2	NA	3	NA
GSM340702	-3.33476	High	4.5	1	2	2	4	1
U0551	-3.33106	High	18	0	2	1	1	2
TCGA_UY_A78O	-3.33027	High	77.0667	0	2	2	2	2
GSM806921	-3.32776	High	56.12	0	2	1	1	2
SAMb15ac6e4c4ef	-3.32659	High	20.0082	0	1	1	2	NA
U1465	-3.32463	High	1	1	1	1	1	2
GSM814072	-3.32238	High	1.08493	0	2	2	1	2
U0093	-3.32109	High	5.2	1	1	1	1	2
GSM1709075	-3.31961	High	50.53	1	2	NA	0	NA
GSM1167373	-3.31938	High	47.8	1	2	NA	2	NA
GSM1709078	-3.31469	High	11.93	0	1	NA	4	NA
GSM340657.y	-3.31333	High	94.8	0	2	1	1	1
U1212	-3.31261	High	19	0	1	2	0	2
U0204	-3.30881	High	60.6	0	1	1	0	1
GSM340613	-3.30801	High	12.5667	1	2	2	3	2
U1248	-3.30672	High	41.1	0	1	2	0	1
U0847	-3.30328	High	32.2	0	1	1	0	1
TCGA_G2_AA3F	-3.30002	High	29.7667	0	2	1	4	2
SAM23095936e611	-3.29571	High	2.23409	1	1	2	1	NA
U0455	-3.2953	High	61.4	0	2	1	1	2
U0531	-3.292	High	46.9	0	1	1	1	1
SAMe712352fb82a	-3.29072	High	22.1109	0	1	1	2	NA
U0479	-3.2877	High	1.9	0	2	1	3	2
GSM119720	-3.27949	High	100	0	NA	NA	3	NA
TCGA_XF_A8HC	-3.27633	High	6.66667	1	2	1	4	2
FR_134_U133_2.CEL	-3.27391	High	13	0	2	1	2	2
U0256	-3.2643	High	25	1	1	1	0	1
U0534	-3.2629	High	43.7	0	1	1	1	1
U1307	-3.26269	High	21.7	0	2	1	0	1
GSM786564	-3.26235	High	67.2526	1	2	1	3	2
TCGA_BL_A0C8	-3.26067	High	40.6333	0	2	1	1	2
U0138	-3.25832	High	0.9	0	2	2	0	2
U0076	-3.25762	High	37.2	0	2	1	0	2
GSM1167400	-3.25556	High	86.7	0	1	NA	2	NA
U0190	-3.25492	High	35.7	0	2	1	0	1
TCGA_ZF_AA4X	-3.25062	High	68.1333	0	1	1	2	2
U0607	-3.24851	High	48.8	0	2	1	0	1
U0469	-3.24588	High	57.9	0	1	1	0	1
GSM806886	-3.24522	High	11.54	1	2	1	2	2
GSM340722.x	-3.23938	High	23.5333	1	2	2	1	1
GSM340658	-3.23845	High	83.6333	0	2	1	1	1
U0067	-3.23548	High	32	0	2	1	1	2
GSM814066	-3.23283	High	66.2466	0	2	1	0	1
U1237	-3.23231	High	33.8	0	1	1	0	1
U1032	-3.23209	High	54.1	0	1	2	0	1
TCGA_ZF_A9R7	-3.23203	High	22.1667	0	2	2	2	2
GSM340724	-3.22823	High	34.8667	0	1	1	0	1
GSM814086	-3.22339	High	68.4493	0	2	1	0	1
GSM814114	-3.22266	High	27.3534	0	2	1	1	2
U0466	-3.22181	High	38.5	0	1	1	0	1
GSM340647	-3.2207	High	92.8333	0	1	1	1	1
SAM27299aed7681	-3.22055	High	18.8583	0	1	2	1	NA
FR_65_U133_2.CEL	-3.21199	High	13	0	2	1	2	2
U0459	-3.21141	High	59.4	0	1	1	1	1
GSM786502	-3.20885	High	102.702	1	2	1	2	2
GSM340722.y	-3.20844	High	23.5	0	2	2	1	1
U1030	-3.2057	High	31.7	0	2	2	1	1
GSM1709095	-3.20568	High	46.82	1	2	NA	0	NA
U0087	-3.20431	High	40.4	0	2	1	0	1
GSM814139	-3.20379	High	50.5973	0	2	1	1	2
U1314	-3.19763	High	34.8	0	1	2	0	1
U0036	-3.19758	High	33	0	1	1	0	2
U0709	-3.19752	High	3.6	1	2	1	1	2
U0570	-3.19587	High	16.6	0	1	1	0	1
GSM119491	-3.19364	High	36	0	NA	NA	3	NA
U0496	-3.19294	High	35.7	0	1	1	0	1
U1161	-3.19282	High	29	0	2	1	0	2
GSM1173903	-3.1927	High	180	1	1	1	3	NA
U0024	-3.19059	High	43.6	0	1	1	0	1
GSM1173977	-3.1905	High	39.5	1	2	1	0	NA
U0541	-3.18953	High	43.3	0	1	1	0	1
GSM786541	-3.18875	High	91.6632	1	2	1	0	2
GSM119730	-3.18419	High	43	0	NA	NA	3	NA
U0544	-3.18411	High	26.7	0	1	1	0	1
GSM340675	-3.17632	High	25.0333	1	2	1	1	2
TCGA_UY_A78K	-3.17593	High	17.8667	1	1	1	4	2
GSM1709077	-3.17564	High	11.24	0	2	NA	4	NA
U1235	-3.17469	High	31.8	0	1	2	0	1
GSM814094	-3.174	High	29.4904	1	1	1	2	2
FR_93_U133_2.CEL	-3.17287	High	8	1	1	1	3	2
U0115	-3.1711	High	42.8	0	2	2	0	2
GSM340721	-3.16954	High	3.93333	1	2	1	2	2
U0435	-3.16761	High	57.7	0	1	2	0	1
GSM340706	-3.16614	High	45.1333	0	2	1	2	2
TCGA_4Z_AA7S	-3.163	High	35.4667	1	2	1	3	2
U1209	-3.16201	High	31.4	0	2	1	1	1
GSM340649	-3.16072	High	90.4667	0	1	1	1	1
GSM786521	-3.15831	High	12.6489	1	1	1	3	2
TCGA_G2_A3VY	-3.15737	High	17.8667	0	2	1	2	2
TCGA_CF_A8HX	-3.15676	High	11.5	0	1	2	2	2
U0007	-3.15384	High	43.3	0	2	1	0	1
U1478	-3.15238	High	13	0	2	1	1	2
GSM1167384	-3.15176	High	11.8	0	2	NA	3	NA
GSM814300	-3.15025	High	9.83014	1	1	1	2	2
FR_141_U133_2.CEL	-3.14583	High	2	0	1	1	2	2
GSM340732	-3.14479	High	7.1	1	2	2	3	2
U0608	-3.14305	High	41	0	2	1	1	2
U1308	-3.13969	High	22.9	0	1	2	0	1
TCGA_CF_A3MF	-3.13917	High	12.7667	0	1	1	3	1
TCGA_ZF_A9R5	-3.13769	High	36.3333	0	1	1	3	2
U0779	-3.13619	High	39.9	0	2	1	0	1
U1279	-3.13545	High	26.1	0	1	2	0	1
U0201	-3.13526	High	63.5	0	1	1	0	1
U1123	-3.13393	High	19.1	0	2	2	0	2
TCGA_CF_A8HY	-3.13095	High	11.5	0	1	1	2	2
TCGA_2F_A9KP	-3.12714	High	12.1333	1	2	1	4	2
TCGA_CU_A3YL	-3.1265	High	30.2	0	2	1	3	2
U0905	-3.12499	High	25.6	0	2	1	0	1
TCGA_DK_AA76	-3.12437	High	12.2	0	1	2	2	2
GSM119728	-3.12434	High	33	0	NA	NA	3	NA
GSM786570	-3.12232	High	17.6099	1	2	1	3	2
U1244	-3.12174	High	12.9	0	2	1	1	2
GSM1173918	-3.12082	High	69.3	1	1	1	3	NA
FR_073_U133_2.CEL	-3.1207	High	35	1	1	1	3	2
U0475	-3.11783	High	40.7	0	2	1	0	2
U0054	-3.11763	High	12.8	0	2	2	0	1
TCGA_FD_A6TE	-3.11447	High	12.5333	0	1	1	4	2
GSM340635	-3.11303	High	106.6	0	2	1	0	1
U0380	-3.11189	High	65.8	0	2	1	0	2
U0844	-3.11089	High	41.8	0	1	1	0	1
TCGA_CF_A47Y	-3.10853	High	12.4333	0	1	1	2	1
GSM119497	-3.10814	High	420	0	NA	NA	3	NA
U1196	-3.10687	High	28.1	0	2	1	0	1
GSM340709	-3.10537	High	5.93333	1	1	2	2	1
U0059	-3.1049	High	35.9	0	1	1	0	2
U0328	-3.10158	High	72.9	0	2	1	0	2
TCGA_G2_A2EL	-3.09955	High	27.3	1	2	1	2	2
U1335	-3.0947	High	24.3	0	2	1	0	1
GSM340663	-3.09305	High	78.73	0	2	1	1	2
FR_256_U133_2.CEL	-3.09253	High	104	0	2	1	2	2
GSM1167441	-3.09042	High	4.3	0	2	NA	3	NA
U0512	-3.08936	High	1.3	1	2	2	1	2
U0577	-3.08776	High	24.6	0	1	2	0	2
U0158	-3.08772	High	43.9	0	2	1	0	1
U1190	-3.08649	High	23.2	0	2	2	0	2
TCGA_4Z_AA87	-3.08477	High	48.4667	0	2	1	3	2
U0645	-3.0797	High	3	1	2	1	1	1
U0408	-3.07831	High	6.2	1	2	2	0	2
TCGA_CF_A9FM	-3.07337	High	13.2667	0	1	1	1	2
U1249	-3.06973	High	13.5	0	2	2	1	1
U1317	-3.06919	High	33.7	0	2	2	0	1
U0497	-3.06807	High	60.6	0	2	2	0	1
GSM340663.x	-3.06757	High	78.7333	0	2	1	1	2
U1020	-3.05999	High	31.1	0	2	1	0	1
GSM340663.y	-3.05846	High	89.9	0	2	1	1	2
U0046	-3.05683	High	34.3	0	1	1	1	2
U0091	-3.05582	High	14	1	2	1	0	2
GSM814331	-3.05569	High	17.6877	0	2	2	0	1
TCGA_GC_A4ZW	-3.05334	High	0.5	0	2	1	3	2
TCGA_DK_A6B6	-3.05124	High	37.1667	0	1	1	2	2
U1206	-3.04913	High	26.1	0	2	1	0	1
U0999	-3.04822	High	51.2	0	2	2	0	2
U1396	-3.04458	High	2	1	2	1	1	2
GSM340695	-3.04285	High	52.9667	0	1	1	1	1
GSM340760	-3.04122	High	13.2667	1	2	1	3	2
U0177	-3.03941	High	12.7	0	1	2	0	2
TCGA_YC_A9TC	-3.03871	High	0.666667	1	2	1	4	2
GSM1173981	-3.03767	High	25.4	0	1	2	3	NA
GSM1167461	-3.03634	High	1.5	0	2	NA	4	NA
SAMae1690469964	-3.0354	High	21.1581	1	1	1	1	NA
GSM814296	-3.03453	High	1.61096	0	2	2	1	1
U0646	-3.03045	High	42.8	0	1	1	0	2
U1462	-3.02982	High	8.4	0	2	1	1	1
U0074	-3.02847	High	38	0	2	1	0	2
TCGA_DK_A6B1	-3.02722	High	68.3	0	2	1	2	2
GSM1173972	-3.02695	High	54	1	1	1	0	NA
GSM814215	-3.02677	High	56.6795	0	2	1	0	1
TCGA_LT_A8JT	-3.02633	High	21.3667	0	2	2	2	2
U0077	-3.02518	High	40.2	0	1	1	1	2
U0553	-3.02305	High	42.1	0	2	1	1	2
TCGA_E7_A5KE	-3.01579	High	0.566667	0	2	2	2	2
U1240	-3.01509	High	34.4	0	2	1	1	1
SAM7c67b05aa109	-3.01369	High	8.24641	1	1	2	1	NA
TCGA_FJ_A3ZF	-3.01228	High	17.4667	0	2	1	3	2
GSM814123	-3.00661	High	79.3973	0	2	2	1	1
U1067	-3.00555	High	31	0	2	1	0	2
TCGA_CF_A47X	-3.00372	High	12.8	0	1	1	2	1
GSM340739	-2.9909	High	29.3667	0	2	1	1	1
GSM786576	-2.98901	High	11.6632	1	1	1	3	2
SAM4305ab968b90	-2.9871	High	1.41273	1	1	1	1	NA
SAM58e7832f4e7d	-2.9871	High	16.46	0	1	1	1	NA
GSM340650.x	-2.98622	High	86.0667	0	1	1	1	1
GSM340650.y	-2.98547	High	97.2	0	1	1	1	1
U0151	-2.98319	High	34.8	0	1	1	0	2
GSM340661	-2.98271	High	80.2	0	2	1	1	1
SAMf275eb859a39	-2.98241	High	24.4764	0	1	1	1	NA
GSM1167453	-2.97809	High	18.7	0	2	NA	4	NA
U0291	-2.97357	High	35.2	1	2	1	0	1
GSM1167414	-2.96312	High	109.3	1	2	NA	2	NA
GSM340744.x	-2.9625	High	13.9333	1	2	1	1	2
U0436	-2.96144	High	67.4	0	2	1	0	1
U0088	-2.96101	High	36.1	0	2	1	0	1
U0323	-2.96074	High	64.9	0	2	1	1	2
SAMf28c01545593	-2.96065	High	6.40657	1	1	1	1	NA
TCGA_GD_A6C6	-2.9562	High	2.23333	0	1	1	3	2
GSM340639	-2.95516	High	99.7333	0	1	1	0	1
GSM340677	-2.95458	High	65.2333	0	1	1	2	2
U0200	-2.95348	High	59	0	1	1	0	2
TCGA_XF_AAML	-2.95308	High	7.73333	1	2	1	2	2
GSM340744.y	-2.95282	High	13.9	0	2	1	1	2
U0867	-2.95179	High	50.8	0	1	1	1	2
FR_97_U133_2_2.CEL	-2.95132	High	4	0	2	2	3	2
SAM5b57e47fdcb3	-2.94908	High	3.84394	1	1	2	1	NA
U1332	-2.94347	High	24.3	0	2	1	1	2
SAMbc8dc3a7b54e	-2.94155	High	14.7515	1	1	2	2	NA
U0189	-2.94038	High	26.3	0	2	2	0	2
U1270	-2.94025	High	30.1	0	1	1	0	1
U1292	-2.93626	High	22.9	0	2	1	1	2
SAMeff2ce356ccb	-2.93541	High	8.08214	1	1	1	1	NA
TCGA_GV_A3QH	-2.93438	High	8.6	1	2	1	2	2
U0038	-2.93362	High	41.5	0	1	1	1	2
GSM119711	-2.93257	High	30	0	NA	NA	3	NA
U0346	-2.93157	High	62.2	0	2	2	0	2
U0290	-2.93016	High	70.7	0	2	1	0	2
GSM340678	-2.92962	High	11.9667	1	2	1	3	2
U0072	-2.92715	High	37.5	0	2	1	0	1
GSM340644	-2.92008	High	80.4333	1	1	1	0	1
GSM1167422	-2.9199	High	57.3	1	2	NA	2	NA
U1037	-2.91662	High	12.7	0	2	1	1	2
U1052	-2.91283	High	26.5	0	2	2	0	1
GSM806903	-2.91035	High	6.87	1	2	1	2	2
GSM1167439	-2.90665	High	34.6	0	2	NA	2	NA
GSM786501	-2.90339	High	167.655	0	2	1	1	1
U0972	-2.9032	High	54.9	0	2	2	0	1
GSM786507	-2.90292	High	0.657084	0	1	2	3	2
U0642	-2.90256	High	21.9	0	2	1	0	1
GSM119714	-2.90177	High	38	0	NA	NA	3	NA
U0126	-2.89861	High	29.4	0	2	2	0	2
GSM340607	-2.89582	High	136.367	0	1	1	0	1
U1341	-2.89503	High	27.6	0	1	2	0	1
U0118	-2.89305	High	41.2	0	1	2	0	1
U0777	-2.88913	High	40.2	0	2	1	1	2
GSM340754.x	-2.88838	High	20.4667	0	1	1	1	1
TCGA_DK_AA6U	-2.88641	High	19.2667	0	1	1	2	NA
U0137	-2.88403	High	17.7	1	2	1	1	2
GSM814142	-2.8816	High	7.52877	1	1	1	2	2
GSM340736.x	-2.88127	High	30.1	0	2	1	1	2
U1150	-2.88029	High	27.2	0	1	1	0	1
U1286	-2.88018	High	27.4	0	2	1	0	2
GSM340743.x	-2.8771	High	23.5667	0	2	1	1	1
U1023	-2.87533	High	10.4	0	1	1	0	1
U0153	-2.87449	High	42.7	0	2	1	0	1
U0670	-2.87419	High	16.1	0	1	1	1	2
U0010	-2.87325	High	40.1	0	2	1	0	1
GSM340736.y	-2.87235	High	35.1	0	2	1	1	2
U0494	-2.87105	High	56.7	0	2	2	0	1
GSM806929	-2.87096	High	20.58	1	2	1	1	2
U0502	-2.86921	High	46.9	0	2	1	0	2
GSM340754.y	-2.86574	High	31.6	0	1	1	1	1
GSM786580	-2.86517	High	46.2259	0	2	1	2	2
U0461	-2.86179	High	62.8	0	1	1	0	1
U1354	-2.85985	High	23.4	0	2	1	1	2
U0653	-2.85785	High	1	1	2	2	1	2
TCGA_E7_A8O8	-2.85749	High	0.433333	0	1	1	2	2
U0283	-2.85719	High	61.9	0	2	2	0	1
U1157	-2.85689	High	31.3	0	2	1	0	1
U1153	-2.85453	High	32.3	0	2	1	0	1
GSM340743.y	-2.85355	High	34.7	0	2	1	1	1
GSM814256	-2.85344	High	45.2712	0	2	1	0	1
U0195	-2.84693	High	36.7	0	2	2	0	1
GSM786517	-2.84494	High	56.9363	0	1	1	1	2
U0006	-2.84216	High	37.9	0	2	1	0	2
U0560	-2.84107	High	41.4	0	1	2	0	1
GSM340768	-2.84084	High	6.73333	0	1	1	1	1
U0559	-2.83862	High	25.4	0	1	1	1	2
TCGA_GV_A3QF	-2.83746	High	20.5667	1	2	1	4	2
U1026	-2.83725	High	16.8	0	1	1	0	1
U0623	-2.83689	High	26.1	1	2	1	0	1
GSM814090	-2.83659	High	78.4438	0	1	1	2	2
GSM814342	-2.83576	High	8.58082	0	2	1	0	1
GSM806920	-2.8346	High	3.68	1	1	1	2	2
U0048	-2.83357	High	38.5	0	2	1	0	2
U1064	-2.83019	High	26.6	0	2	1	0	1
U0562	-2.82599	High	35	0	1	2	0	1
U1084	-2.82569	High	41.9	0	2	1	1	1
U1162	-2.82421	High	14.8	0	1	1	0	2
GSM786567	-2.82291	High	15.0144	1	1	1	2	2
TCGA_XF_A8HB	-2.8219	High	45.6667	0	1	2	2	2
GSM340752	-2.82095	High	21.2333	0	2	2	1	2
U1304	-2.82043	High	26.1	0	2	1	1	1
U1046	-2.81823	High	12.1	0	2	1	0	1
GSM814118	-2.81808	High	54.3123	0	1	1	0	1
GSM119721	-2.81792	High	160	0	NA	NA	3	NA
U0168	-2.81749	High	1.6	0	2	2	3	2
U0326	-2.81748	High	6.4	0	2	1	0	2
U0631	-2.81656	High	39.8	0	2	1	0	1
TCGA_DK_AA75	-2.8124	High	11.3333	1	2	1	3	2
U0433	-2.81201	High	24.1	0	2	1	0	2
GSM340762	-2.80952	High	10.6667	1	2	1	3	2
TCGA_4Z_AA89	-2.80665	High	30.0667	0	1	1	4	2
GSM806897	-2.80591	High	20.61	1	1	2	2	1
TCGA_CF_A5U8	-2.8038	High	13.3	0	1	1	2	1
GSM814191	-2.80264	High	64.6356	0	2	1	0	1
U1275	-2.80089	High	21.5	0	2	1	0	2
GSM806875	-2.80087	High	81.24	0	1	1	1	2
U0100	-2.80036	High	28.6	0	2	1	0	1
GSM1173980	-2.79509	High	30.1	1	1	1	1	NA
GSM340648	-2.78817	High	90.7333	0	1	1	2	1
U0573	-2.7848	High	40.1	0	1	1	1	1
U1265	-2.7837	High	29.2	0	2	2	0	1
GSM806860	-2.77816	High	79.4	0	2	2	1	1
U1408	-2.77588	High	14.5	0	1	2	0	1
U1264	-2.77325	High	29.9	0	2	1	1	2
U0392	-2.77318	High	56.8	0	2	1	0	1
GSM786498	-2.77064	High	173.405	0	2	1	3	2
GSM340730	-2.76946	High	32.8667	0	2	1	0	1
U0134	-2.76924	High	48.7	0	2	1	0	1
GSM340616	-2.76911	High	125.267	0	1	2	0	1
U1011	-2.76902	High	13.6	0	1	1	0	2
GSM1173979	-2.76604	High	12.4	0	2	2	3	NA
GSM119727	-2.76246	High	276	0	NA	NA	3	NA
U1099	-2.76119	High	28.8	0	2	2	1	2
U0322	-2.76036	High	67.9	0	1	1	0	1
U0918	-2.76015	High	47.3	0	1	1	0	1
GSM340684	-2.75732	High	10.4	1	2	1	3	2
U0603	-2.7571	High	26.9	0	2	1	1	2
TCGA_E7_A7PW	-2.75678	High	13.8667	0	1	1	3	2
GSM340605.x	-2.75651	High	18.1667	1	2	1	1	1
TCGA_GU_A763	-2.75559	High	33.2333	0	2	1	3	2
TCGA_4Z_AA80	-2.7549	High	0.633333	1	2	1	2	2
GSM814058	-2.74785	High	63.9123	0	1	1	0	1
U1346	-2.74503	High	25.3	0	2	2	0	2
GSM814226	-2.7448	High	21.1726	0	1	2	0	1
TCGA_DK_A1AG	-2.74455	High	15.8333	0	2	1	3	2
TCGA_ZF_A9R4	-2.74357	High	30.7	0	2	1	2	2
TCGA_CF_A5UA	-2.74335	High	12.1667	0	2	1	2	1
U0262	-2.74104	High	74.9	0	1	1	0	1
U1171	-2.73862	High	3.2	1	2	2	1	2
TCGA_XF_AAMZ	-2.73641	High	44.9333	1	2	2	4	2
U0583	-2.73568	High	40.7	0	2	1	0	1
U0550	-2.73401	High	43.1	0	2	1	0	2
GSM1173932	-2.73151	High	57.3	1	2	1	2	NA
U1430	-2.73106	High	39.2	0	2	1	0	2
U0421	-2.72896	High	18.2	0	2	1	0	1
U0069	-2.72765	High	21.9	0	2	2	0	2
U1271	-2.72651	High	24.3	0	2	1	0	1
U0476	-2.72479	High	56.1	0	2	1	1	2
U0542	-2.72123	High	43.3	0	2	1	1	1
GSM340669	-2.71927	High	75.1333	0	1	1	1	1
GSM340693	-2.71926	High	56.4667	0	2	2	2	2
TCGA_GV_A3QK	-2.71555	High	27.7333	0	1	2	4	2
GSM814338	-2.71042	High	12.9534	0	1	1	0	1
GSM340682	-2.7096	High	60.2	0	2	1	1	1
U0993	-2.70894	High	43.9	1	2	1	0	1
U0120	-2.70891	High	26.9	0	2	2	0	2
U1230	-2.70841	High	39.8	0	2	2	0	1
GSM1173955	-2.70777	High	43.7	1	1	1	1	NA
GSM340605.y	-2.70604	High	18.2	0	2	1	1	1
U1100	-2.70575	High	34.6	0	2	1	0	2
U1301	-2.70538	High	23.7	0	2	1	1	2
U0584	-2.70232	High	38	0	1	1	0	1
U0383	-2.70031	High	22.6	0	2	1	0	2
U1432	-2.69767	High	28	0	1	1	0	1
U0932	-2.69516	High	49	0	1	1	0	1
GSM806848	-2.69489	High	89.0959	0	2	1	0	1
U0458	-2.69431	High	67.8	0	1	1	0	1
GSM786565	-2.69359	High	42.8747	0	1	1	1	1
TCGA_DK_AA77	-2.69328	High	20.6	0	1	1	2	2
GSM340764	-2.68795	High	15.3667	0	1	1	3	1
GSM814357	-2.68754	High	19.4959	0	1	1	3	2
U0414	-2.68689	High	57.7	0	2	1	1	2
U1006	-2.6866	High	14.7	0	2	1	0	1
TCGA_G2_AA3B	-2.68589	High	66.9333	0	2	2	2	2
GSM814222	-2.68518	High	39.1233	0	2	1	1	2
TCGA_E5_A2PC	-2.68484	High	44.2	0	1	2	4	2
GSM340682.x	-2.68289	High	60.2	0	2	1	1	1
GSM340642.x	-2.68259	High	106.033	0	2	1	1	1
U0754	-2.68195	High	40.2	0	1	1	0	1
GSM806898	-2.67976	High	29.98	0	2	1	2	2
U0117	-2.67852	High	33	0	2	1	0	1
U1266	-2.67577	High	28.4	0	2	1	0	1
U1043	-2.67302	High	28.8	0	1	2	1	2
U0454	-2.67159	High	59	0	2	1	0	2
GSM806806	-2.67084	High	104.38	0	2	1	1	1
TCGA_CF_A47W	-2.6687	High	12.2667	0	1	1	2	1
U0558	-2.66591	High	41.9	0	1	1	0	1
GSM340682.y	-2.66547	High	71.4	0	2	1	1	1
GSM340710.y	-2.66252	High	31.53	1	2	1	1	2
GSM340713.y	-2.6608	High	52.2	0	1	1	1	1
U0587	-2.65951	High	23.8	0	1	2	0	1
U0188	-2.65913	High	33.2	0	2	1	0	1
GSM340713.x	-2.65851	High	41.0667	0	1	1	1	1
GSM119502	-2.65765	High	28	0	NA	NA	3	NA
GSM340710.x	-2.65624	High	31.5333	1	2	1	1	2
GSM340713	-2.65524	High	41.07	0	1	1	1	1
GSM340642.y	-2.65163	High	117.2	0	2	1	1	1
U0654	-2.64723	High	40.1	0	2	1	0	1
GSM340767	-2.64628	High	10.0333	0	2	2	2	1
GSM814281	-2.64607	High	25.3151	0	2	2	0	1
GSM814333	-2.64365	High	17.6877	0	2	1	0	1
GSM340671.x	-2.64279	High	16.2333	1	2	1	1	2
GSM340651	-2.63403	High	134.97	1	2	1	1	1
U0104	-2.63281	High	13.8	0	2	1	1	2
GSM340659.x	-2.63245	High	70.9333	1	1	1	1	1
GSM786554	-2.6319	High	32.6242	1	2	1	3	2
FR_142_U133_2.CEL	-2.63176	High	57	0	2	1	2	2
GSM340642	-2.62911	High	106.03	0	2	1	1	1
GSM340671.y	-2.62769	High	16.2	0	2	1	1	2
U1425	-2.62581	High	27	0	2	1	0	1
U0965	-2.62539	High	55.4	0	2	1	0	1
SAMe07c4560772d	-2.62514	High	2.10267	0	1	2	1	NA
GSM340659.y	-2.62366	High	70.9	0	1	1	1	1
U1276	-2.62153	High	30.1	0	1	2	0	1
GSM1167377	-2.61878	High	51.5	1	1	NA	3	NA
U1388	-2.61481	High	36.4	0	2	1	0	1
TCGA_DK_A3IS	-2.61246	High	50.9667	0	2	1	2	2
GSM340692	-2.61198	High	36.3	1	1	1	1	1
U0442	-2.61108	High	64.6	0	2	2	0	2
U1363	-2.61066	High	23.7	0	2	1	0	1
U1019	-2.61001	High	27.1	0	1	1	0	1
U1031	-2.60904	High	21.6	0	1	1	0	1
GSM340691.x	-2.60848	High	57.6333	0	1	2	1	1
GSM340651.x	-2.60626	High	134.967	1	2	1	1	1
GSM340651.y	-2.59935	High	135	1	2	1	1	1
U0317	-2.59852	High	65.3	0	2	2	0	1
U1415	-2.59844	High	1.3	1	2	1	1	2
U0139	-2.59503	High	0.9	0	1	1	1	2
TCGA_XF_A8HG	-2.59304	High	15.5667	1	2	1	3	2
U0549	-2.59099	High	43.1	0	1	2	0	1
U1108	-2.58924	High	31.9	0	1	1	0	1
TCGA_GV_A40G	-2.58502	High	19.3333	0	2	1	2	2
U0606	-2.58391	High	40.4	0	2	1	1	2
U0615	-2.58382	High	37.5	0	2	1	0	1
U1177	-2.58192	High	30	0	1	1	0	1
GSM340691.y	-2.58091	High	69	0	1	2	1	1
GSM806828	-2.5783	High	34.9808	0	1	1	0	1
GSM340765	-2.57684	High	11.8	0	1	1	3	2
U0659	-2.5761	High	14.6	1	2	2	0	2
GSM806928	-2.57573	High	32.91	0	2	1	2	2
FR_259_U133_2.CEL	-2.57296	High	132	1	2	1	2	2
TCGA_ZF_A9R2	-2.5719	High	21.4	0	2	1	2	2
GSM786499	-2.56822	High	108.452	1	1	1	2	2
U0411	-2.56801	High	36.4	0	2	1	0	1
TCGA_E7_A5KF	-2.56726	High	0.666667	0	2	1	2	1
U0535	-2.56688	High	43.8	0	1	1	1	1
U0261	-2.56601	High	62.2	0	1	1	0	1
U0519	-2.56047	High	15.1	0	2	1	0	1
TCGA_ZF_A9RN	-2.55978	High	20.5	1	2	2	3	2
U0928	-2.55776	High	47.4	0	1	1	0	2
GSM1167466	-2.55584	High	30.4	1	1	NA	2	NA
GSM1709090	-2.54948	High	15.57	0	2	NA	4	NA
GSM814089	-2.54467	High	98.0712	0	1	1	1	1
GSM1167436	-2.54324	High	47.7	1	2	NA	2	NA
U1231	-2.54209	High	28	0	1	2	0	1
GSM814170	-2.53913	High	74.0712	0	2	1	1	2
GSM340718	-2.53907	High	36.8333	0	1	1	2	1
U0334	-2.53838	High	69.5	0	1	1	1	2
U0122	-2.53763	High	30	0	2	1	0	1
U1309	-2.53725	High	28.6	0	2	1	0	1
GSM814255	-2.537	High	47.6384	0	2	1	1	1
U0643	-2.53254	High	44.1	0	1	2	0	1
GSM814210	-2.52779	High	61.7096	0	1	1	0	1
U0696	-2.52492	High	14.4	1	2	2	1	2
U0026	-2.52117	High	35.8	0	2	1	0	2
U0199	-2.51883	High	73.4	0	1	1	0	2
GSM1167469	-2.5183	High	39	1	1	NA	2	NA
GSM340654	-2.51701	High	10.2667	1	1	1	3	2
GSM340655.x	-2.51671	High	85.4333	1	2	2	1	2
GSM340726	-2.51434	High	33.7	0	1	1	0	1
U0975	-2.50535	High	17	0	2	2	1	1
U0614	-2.50428	High	46.9	0	1	2	0	1
GSM340655.y	-2.50209	High	85.4	0	2	2	1	2
U0149	-2.50189	High	42.3	0	2	1	0	1
U0912	-2.50052	High	42.3	0	2	1	0	1
U1282	-2.49894	High	28.3	0	1	1	0	1
FR_37_U133_2.CEL	-2.49857	High	40	1	2	2	3	2
GSM814069	-2.49662	High	74.0384	0	1	1	0	1
U1136	-2.49645	High	22.5	0	2	2	1	1
U0910	-2.49578	High	50.8	0	2	1	1	2
U0401	-2.49455	High	64.4	0	1	2	1	2
U1174	-2.49425	High	36.1	0	1	2	0	1
TCGA_GV_A6ZA	-2.4892	High	23.0333	0	1	1	2	2
U0348	-2.48525	High	47.6	0	2	1	0	1
GSM806918	-2.48472	High	49.38	0	2	1	1	2
U0589	-2.48269	High	30.5	0	2	2	0	2
U0627	-2.48235	High	1.4	1	1	2	1	2
U0045	-2.482	High	18.6	0	2	1	0	1
U0611	-2.48118	High	38.2	0	1	1	0	1
U1228	-2.47966	High	35.7	0	2	1	0	1
GSM340611.x	-2.47933	High	18.5333	1	2	1	1	1
FR_242_U133_2.CEL	-2.4785	High	11	1	1	1	3	2
GSM340618	-2.47714	High	1.03333	1	2	1	3	1
U0870	-2.47601	High	48.6	0	2	1	0	2
U1305	-2.47479	High	27.6	0	1	1	0	1
U0141	-2.47411	High	41.4	0	1	1	0	1
U0426	-2.47217	High	62.8	0	2	2	0	1
U0427	-2.47206	High	58.9	0	2	1	0	2
GSM340653	-2.4697	High	25.8333	1	2	1	3	2
FR_82_U133_2.CEL	-2.46878	High	18	1	1	1	3	2
GSM340681	-2.4685	High	60.9	0	2	1	1	2
GSM340611.y	-2.46546	High	18.5	1	2	1	1	1
TCGA_G2_AA3D	-2.46358	High	71.3	0	1	1	4	2
GSM340745	-2.46177	High	2.13333	1	2	2	4	2
GSM340622	-2.46166	High	124.533	0	1	1	0	1
GSM340735.x	-2.46152	High	30.7	0	2	1	1	1
GSM806879	-2.46121	High	75.29	0	2	1	2	2
U1148	-2.4604	High	27.4	0	2	1	0	1
U0648	-2.4593	High	44.4	0	2	1	0	1
U1435	-2.45821	High	31.7	0	2	2	0	2
U1256	-2.45778	High	14.3	0	2	1	0	1
U0179	-2.4565	High	36.8	0	2	1	0	2
SAMa1871f491b02	-2.45518	High	1.74127	1	1	2	1	NA
U0556	-2.45402	High	42.1	0	1	1	1	2
U0598	-2.44721	High	32.6	0	2	2	1	2
GSM814087	-2.4465	High	81.9288	1	1	1	0	1
GSM340735.y	-2.44619	High	41.9	0	2	1	1	1
U0102	-2.44341	High	30	0	2	1	0	2
U0219	-2.44291	High	41	0	2	1	0	1
U1476	-2.44222	High	13.1	0	2	1	1	2
TCGA_DK_A6B0	-2.44194	High	77.6667	0	1	1	2	2
GSM814065	-2.44141	High	103.792	0	2	1	0	1
GSM814202	-2.44113	High	6.37808	1	2	1	2	2
GSM1167389	-2.43848	High	1.7	1	1	NA	4	NA
U1288	-2.43797	High	25.7	0	1	1	0	2
U0515	-2.43591	High	0.9	1	1	1	1	2
GSM1709071	-2.43556	High	8.25	0	2	NA	4	NA
GSM806838	-2.4352	High	90.6082	0	2	2	0	1
GSM806901	-2.43421	High	0.2	0	2	1	1	2
GSM806872	-2.43282	High	6.18	1	2	1	2	2
U0094	-2.43176	High	35.7	0	1	1	0	1
GSM1173954	-2.42515	High	46.5	1	1	1	2	NA
GSM340638.x	-2.4236	High	67.0333	1	2	1	1	1
U0977	-2.42168	High	53	0	1	1	1	1
U0184	-2.42069	High	37.7	0	2	1	0	1
GSM806924	-2.42054	High	18.21	0	1	1	1	2
U0011	-2.41917	High	37.1	0	2	1	0	2
GSM1173912	-2.41867	High	12.9	0	2	1	3	NA
U0976	-2.41762	High	48.1	0	1	2	0	1
GSM806829	-2.41539	High	81.93	1	1	1	0	1
GSM1167429	-2.41503	High	37.7	1	2	NA	3	NA
GSM340712	-2.41299	High	6.5	1	2	1	3	2
TCGA_HQ_A2OF	-2.41298	High	64.9	0	1	2	3	2
U0041	-2.41241	High	40.7	0	2	1	0	2
GSM340638.y	-2.41132	High	67	1	2	1	1	1
U0538	-2.40227	High	43.5	0	2	1	0	1
GSM340723	-2.40093	High	15.1	1	2	2	3	2
GSM340763	-2.39977	High	18.1333	0	2	1	3	1
GSM806914	-2.39965	High	63.85	0	2	2	1	2
GSM1709087	-2.39434	High	50.04	1	2	NA	0	NA
GSM340632.x	-2.39129	High	120.6	0	1	1	1	1
FR_182_U133_2.CEL	-2.39106	High	15	1	1	1	2	2
GSM119495	-2.39085	High	76	0	NA	NA	3	NA
U0904	-2.39083	High	33.7	0	2	1	0	1
GSM340632.y	-2.38275	High	131.8	0	1	1	1	1
TCGA_ZF_A9RL	-2.38231	High	90.1	0	1	1	2	2
U1113	-2.38161	High	21.8	0	2	1	0	2
U0473	-2.37723	High	57.9	0	1	1	1	2
GSM340719.x	-2.37507	High	36.5667	0	1	1	1	1
GSM806822	-2.37123	High	90.64	0	1	1	2	2
GSM340766	-2.37014	High	10.8667	0	2	1	2	2
GSM806877	-2.36942	High	81.21	0	2	1	1	1
TCGA_FJ_A3ZE	-2.36795	High	10.8	1	2	1	4	2
U0312	-2.36794	High	9.2	1	2	1	1	1
U0655	-2.36366	High	27.2	0	1	1	1	2
TCGA_CF_A27C	-2.36165	High	14.1667	0	1	1	3	2
GSM340700	-2.36038	High	15.4	1	2	1	2	2
U0664	-2.35796	High	46.3	0	2	1	0	1
GSM340673	-2.35749	High	11.2333	1	1	2	2	1
GSM814290	-2.35496	High	11.8685	0	2	1	0	1
U1277	-2.35243	High	23.7	0	2	1	0	2
U1135	-2.34895	High	16.8	0	1	1	0	1
GSM806824	-2.34891	High	27.81	0	2	1	1	2
U0448	-2.34801	High	20.2	0	2	2	1	2
GSM340719.y	-2.34364	High	47.7	0	1	1	1	1
GSM1167385	-2.34116	High	16	0	2	NA	3	NA
U1146	-2.34041	High	27.9	0	2	1	0	2
U0555	-2.34039	High	19.3	0	1	1	0	1
GSM806814	-2.34003	High	25.58	0	2	2	2	2
U0635	-2.33775	High	32.2	0	1	1	0	1
U1345	-2.33645	High	24.9	0	1	1	0	1
U1434	-2.33641	High	34.2	0	2	1	0	1
GSM340668	-2.33439	High	75.1333	0	1	1	0	1
GSM1709103	-2.33316	High	59.79	1	1	NA	1	NA
U0856	-2.3327	High	36.2	0	2	1	0	2
U1298	-2.32607	High	21.8	0	2	2	0	1
GSM1173973	-2.32497	High	9.5	0	2	1	3	NA
GSM340689.x	-2.32419	High	58.4333	0	2	2	1	1
GSM814246	-2.32349	High	53.7205	0	1	1	2	2
GSM814343	-2.32315	High	11.737	0	1	1	1	1
U1403	-2.31529	High	32.9	0	1	2	0	1
GSM119493	-2.31381	High	57	0	NA	NA	3	NA
U0850	-2.31276	High	30.1	0	2	1	0	2
U0273	-2.31201	High	67.2	0	1	2	0	1
U0437	-2.31069	High	59.1	0	1	1	0	1
U0012	-2.30548	High	36.3	0	2	2	0	1
TCGA_E7_A678	-2.30306	High	26.6	0	1	1	3	1
U0095	-2.30216	High	30.5	0	2	1	0	1
GSM814180	-2.30078	High	14.0055	0	2	1	0	1
GSM806813	-2.30077	High	74.04	0	1	1	0	1
GSM340689.y	-2.29796	High	69.6	0	2	2	1	1
GSM340634	-2.29764	High	115.833	0	2	1	3	2
GSM814203	-2.29603	High	65.326	0	1	2	0	1
GSM814230	-2.29557	High	50.8603	0	1	1	0	2
U0657	-2.29345	High	41.7	0	1	2	1	1
GSM340630	-2.29168	High	66.3	1	1	1	2	1
GSM806835	-2.29098	High	29.49	1	1	1	2	2
GSM119498	-2.29021	High	36	0	NA	NA	3	NA
U0171	-2.28748	High	40.5	0	2	1	0	2
TCGA_ZF_A9RM	-2.28592	High	48.5	0	2	1	2	2
GSM340686	-2.28329	High	59	0	2	1	1	1
GSM340623	-2.28329	High	3.13333	1	2	2	4	2
GSM340637	-2.2799	High	98	1	2	1	1	1
U0580	-2.279	High	2	0	1	1	1	2
GSM340686.x	-2.27639	High	59	0	2	1	1	1
GSM806893	-2.27192	High	74.33	0	2	1	1	2
GSM340686.y	-2.26793	High	70.2	0	2	1	1	1
GSM340617	-2.26754	High	130.6	0	2	1	1	1
GSM806816	-2.26654	High	56.32	1	2	2	0	1
U0913	-2.26442	High	57.4	0	2	1	0	1
U1057	-2.26421	High	38.2	0	2	1	0	1
U0394	-2.26225	High	64.5	0	1	1	0	1
GSM340748	-2.25881	High	20.8333	0	1	1	1	1
U1194	-2.25671	High	25.6	0	2	1	1	1
GSM786495	-2.25486	High	13.1417	1	2	2	3	2
U0618	-2.25409	High	38.2	0	2	1	0	1
U0666	-2.25234	High	32.4	0	2	1	0	1
GSM340624	-2.25135	High	65.9333	1	2	1	1	1
GSM340756	-2.24695	High	19	0	2	2	0	1
U0278	-2.24679	High	69.7	0	1	1	0	1
U1289	-2.24622	High	26	0	2	1	0	1
GSM340666	-2.24453	High	75.33	0	1	1	1	1
U0152	-2.24363	High	1.5	0	1	2	3	2
U1018	-2.23844	High	24	0	1	1	1	1
U0001	-2.23773	High	32.3	0	2	1	0	1
U0772	-2.23457	High	42.4	0	1	1	0	1
U0015	-2.23086	High	23.2	0	2	2	0	2
GSM814291	-2.22089	High	18.2466	1	2	1	2	2
GSM340703	-2.2207	High	47.5	0	1	1	0	1
GSM814309	-2.22001	High	26.663	0	1	1	0	1
GSM814229	-2.21679	High	57.6	0	1	1	0	1
GSM806933	-2.21634	High	34.06	0	2	1	2	2
U1356	-2.21478	High	15.5	0	2	1	0	2
U0612	-2.2144	High	46.1	0	1	2	0	1
GSM340690	-2.21403	High	58.0667	0	2	1	1	1
GSM806832	-2.21353	High	78.44	0	1	1	2	2
U0337	-2.21067	High	61	0	1	1	0	2
GSM1709081	-2.2079	High	39.98	1	1	NA	0	NA
GSM1167339	-2.20779	High	7.6	0	2	NA	3	NA
U0071	-2.20427	High	40.9	0	1	1	0	1
U0516	-2.20259	High	22.7	0	1	2	0	1
U0042	-2.19973	High	45.2	0	2	1	0	1
GSM806811	-2.19461	High	66.25	0	2	1	0	1
GSM340666.y	-2.19433	High	87.7	1	1	1	1	1
GSM340666.x	-2.19372	High	75.3333	0	1	1	1	1
U0027	-2.19358	High	32.3	0	2	2	0	1
GSM340751.x	-2.19265	High	57.8667	0	1	1	1	1
GSM806854	-2.19038	High	54.31	0	1	1	0	1
U1458	-2.18699	High	6.5	0	2	1	1	1
GSM340620	-2.18281	High	16.6667	1	1	1	4	1
GSM806916	-2.17878	High	15.1233	0	2	1	2	2
GSM340738	-2.17816	High	15.4333	1	2	1	1	1
U1232	-2.17698	High	32.5	0	2	1	0	1
U0434	-2.1737	High	3.2	1	2	1	1	2
U1368	-2.1714	High	24	0	2	1	0	1
GSM814163	-2.16874	High	55.6932	0	2	1	1	2
TCGA_KQ_A41O	-2.16256	High	51.2667	0	2	1	4	2
U0600	-2.16032	High	50	0	2	1	0	1
GSM340751.y	-2.16016	High	69	0	1	1	1	1
GSM340656	-2.1573	High	3.16667	1	2	1	1	2
U1431	-2.15705	High	31.1	0	2	2	1	1
U1336	-2.15435	High	24.7	0	2	1	0	1
U0431	-2.14973	High	9.4	1	2	1	1	2
U0954	-2.1423	High	56.3	0	2	1	0	1
TCGA_ZF_AA4U	-2.14098	High	8.73333	1	2	1	3	2
GSM119722	-2.14003	High	86	0	NA	NA	3	NA
U0078	-2.13896	High	42.8	0	1	1	0	1
U1409	-2.13624	High	28.2	0	1	1	0	1
U1300	-2.13617	High	27.1	0	2	1	0	2
U0425	-2.12845	High	51	0	1	1	0	1
GSM814330	-2.12744	High	19.463	0	2	1	0	1
GSM340676	-2.12471	High	67.0667	0	2	1	0	1
U0060	-2.12296	High	29.1	0	2	1	0	1
U1165	-2.11798	High	31	0	2	2	1	2
GSM806930	-2.11087	High	46.19	0	1	1	1	2
GSM340615	-2.10849	High	125.033	0	1	1	0	1
GSM340747	-2.10727	High	6.86667	1	2	1	4	1
GSM814221	-2.10492	High	3.22192	0	2	1	0	1
GSM340679.y	-2.10121	High	73.2	0	2	1	1	1
FR_17_U133_2.CEL	-2.10061	High	20	1	2	1	3	2
GSM340667.x	-2.10018	High	75.7	0	1	2	1	1
GSM1167457	-2.09836	High	44.6	1	1	NA	4	NA
GSM340679.x	-2.09797	High	62	0	2	1	1	1
GSM1173937	-2.09607	High	37.5	0	2	1	3	NA
GSM340734	-2.09491	High	23.5667	1	1	1	0	1
U0106	-2.09476	High	36	0	1	1	0	1
GSM340640	-2.09458	High	50.3	1	2	1	0	1
GSM340621.x	-2.0936	High	127.633	0	1	1	1	1
U0400	-2.09214	High	61.5	0	2	1	1	2
GSM340729	-2.0916	High	33.0667	0	2	1	2	1
GSM340662.y	-2.0896	High	78.83	0	2	1	1	2
U0832	-2.08917	High	10.7	0	1	1	0	1
GSM340667	-2.08862	High	75.7	0	1	2	1	1
GSM340694	-2.08836	High	55.5	0	2	1	2	2
U1303	-2.08802	High	26.3	0	1	1	0	2
GSM814117	-2.08574	High	37.874	0	2	2	1	1
GSM340621.y	-2.08197	High	138.8	0	1	1	1	1
U0156	-2.08119	High	41	0	2	1	0	1
TCGA_FD_A43X	-2.07995	High	3.66667	0	2	1	2	2
U0638	-2.07917	High	38.3	0	2	1	0	1
U0119	-2.07871	High	23.9	0	2	1	0	1
GSM806826	-2.07776	High	97.71	0	2	2	2	2
U0264	-2.07635	High	71	0	1	2	0	1
GSM1173904	-2.07288	High	105.9	0	2	1	3	NA
GSM340667.y	-2.07118	High	86.9	0	1	2	1	1
GSM814133	-2.06408	High	49.3479	0	2	2	0	1
U0268	-2.05472	High	69	0	2	1	0	2
GSM340662.x	-2.051	High	78.8333	0	2	1	1	2
U0182	-2.05007	High	38.3	0	2	1	0	1
U1427	-2.04907	High	27	0	1	1	0	1
GSM340715	-2.04642	High	38.9667	0	1	1	2	1
GSM806881	-2.04604	High	0.59	1	2	1	1	2
GSM1709100	-2.04573	High	57.23	1	1	NA	0	NA
U0064	-2.04374	High	22.6	0	2	1	0	2
GSM806908	-2.03887	High	58.03	0	2	1	0	1
GSM806815	-2.03848	High	1.08	0	2	2	1	2
U0332	-2.03737	High	58.8	0	1	2	0	2
GSM806871	-2.03599	High	65.59	0	2	1	1	1
GSM806867	-2.03375	High	84.03	0	1	1	1	2
GSM340753	-2.02947	High	21.2333	0	1	2	0	1
U0457	-2.028	High	63.4	0	2	1	0	2
GSM1167445	-2.02192	High	6.2	0	2	NA	2	NA
GSM806827	-2.02185	High	68.45	0	2	1	0	1
U0089	-2.01901	High	32.7	0	2	1	0	1
U0090	-2.01773	High	35.6	0	2	1	1	2
GSM340741.y	-2.01292	High	39.6	0	1	1	1	1
U1182	-2.00521	High	34.8	0	1	1	0	1
GSM340716.x	-2.00144	High	31.9667	1	2	2	1	1
GSM340741.x	-2.00093	High	28.4667	0	1	1	1	1
U0909	-1.99689	High	64	0	1	1	0	1
U1211	-1.99601	High	53.1	0	2	1	3	2
U1272	-1.99392	High	31.5	0	1	1	0	2
U0438	-1.98814	High	53.4	0	2	1	0	1
GSM340755.x	-1.98776	High	20.4	0	1	1	1	2
U1267	-1.98173	High	32.3	0	2	1	0	1
U0028	-1.9811	High	10.7	0	2	2	0	1
GSM806831	-1.98018	High	98.07	0	1	1	1	1
U1330	-1.97952	High	24.9	0	2	1	0	1
GSM340716.y	-1.978	High	32	0	2	2	1	1
U0214	-1.97682	High	27.8	0	2	1	1	2
GSM814074	-1.97577	High	62.9918	0	2	1	0	1
U1179	-1.97434	High	35.6	0	2	1	1	2
GSM814249	-1.97378	High	41.4575	0	1	1	1	1
GSM340685	-1.96983	High	59.8667	1	2	1	1	1
GSM340755.y	-1.96855	High	31.6	0	1	1	1	2
U0121	-1.96701	High	29.9	0	2	2	0	1
GSM340625	-1.96055	High	3.23333	1	2	1	1	1
GSM1167381	-1.9586	High	8	0	2	NA	2	NA
GSM340633	-1.95689	High	14.5667	1	1	1	3	2
GSM806852	-1.9561	High	27.35	0	2	1	1	2
U0092	-1.95281	High	24.7	0	2	1	1	1
GSM814166	-1.94726	High	74.5644	0	2	1	1	1
U0416	-1.93248	High	62.3	0	2	1	0	1
GSM1167473	-1.92978	High	16.9	0	2	NA	2	NA
GSM806859	-1.92686	High	82.85	0	2	1	0	1
GSM1167380	-1.92672	High	36.3	0	2	NA	3	NA
GSM340643.x	-1.92267	High	95.3	0	2	1	1	1
GSM806876	-1.92264	High	7.53	1	1	1	2	2
U0439	-1.91664	High	58.1	0	2	2	0	1
GSM814278	-1.91329	High	34.7178	0	1	2	1	2
U1005	-1.91036	High	40.2	0	1	1	0	1
U0110	-1.90508	High	35.7	0	2	1	0	1
U0453	-1.90444	High	60.3	0	2	1	0	1
GSM806849	-1.90356	High	54.35	0	2	1	2	2
GSM340643.y	-1.90198	High	106.5	0	2	1	1	1
GSM340698	-1.89517	High	28.53	1	2	1	1	2
FR_67_U133_2.CEL	-1.88505	High	19	1	1	1	3	2
GSM814308	-1.88368	High	28.0438	0	2	1	0	1
GSM340614	-1.87811	High	128.967	0	1	1	3	1
GSM806807	-1.87784	High	63.91	0	1	1	0	1
U0154	-1.87606	High	42.9	0	2	1	0	1
GSM814329	-1.87273	High	16.7342	0	2	1	1	1
GSM806834	-1.87052	High	26.53	1	2	1	2	2
GSM340698.x	-1.8622	High	28.5333	1	2	1	1	2
GSM806885	-1.86051	High	60.95	0	1	1	1	1
FR_103_U133_2.CEL	-1.85481	High	54	0	1	1	2	2
GSM1709099	-1.85095	High	54.05	1	1	NA	0	NA
GSM806913	-1.84563	High	6.38	1	2	1	2	2
GSM1173913	-1.84403	High	31.9	1	2	1	2	NA
GSM806905	-1.84081	High	30.84	0	2	2	0	1
GSM340698.y	-1.84081	High	28.5	1	2	1	1	2
U0037	-1.83974	High	36.2	0	2	1	0	1
GSM814336	-1.83524	High	16.2411	0	2	2	0	1
GSM806895	-1.83423	High	74.07	0	2	1	1	2
U0349	-1.83029	High	61.4	0	2	1	0	1
GSM340610	-1.82813	High	15.3	1	2	1	1	1
GSM1167354	-1.82422	High	105.9	0	2	NA	2	NA
FR_139_U133_2.CEL	-1.81542	High	10	1	2	1	2	2
GSM806922	-1.80344	High	56.22	0	1	1	2	2
U0329	-1.80065	High	63	0	2	1	0	1
GSM814274	-1.79334	High	39.9123	0	1	2	0	1
GSM340631	-1.78869	High	120.167	0	1	1	0	1
GSM806819	-1.77827	High	28.73	0	2	1	0	1
GSM814208	-1.77026	High	63.9781	0	2	1	0	1
GSM340641	-1.77	High	98.2333	0	1	1	1	2
GSM806919	-1.76968	High	51.1233	0	1	2	1	2
U0207	-1.76751	High	5.6	0	2	2	0	2
U0057	-1.76666	High	39	0	2	1	0	1
GSM806818	-1.76524	High	10.1918	0	2	1	0	1
FR_39_U133_2_2.CEL	-1.7649	High	23	1	1	1	2	2
GSM1167420	-1.7642	High	64.2	1	2	NA	2	NA
U1338	-1.76134	High	24.6	0	1	1	0	1
U0330	-1.75711	High	48.7	0	2	1	0	2
GSM1709098	-1.7546	High	57.76	1	2	NA	1	NA
U1103	-1.75296	High	25.5	0	2	2	0	1
U0032	-1.7494	High	36.3	0	1	1	0	1
GSM814345	-1.74654	High	6.57534	0	2	1	0	1
GSM340717.x	-1.73982	High	37.3	0	1	1	1	1
GSM340626	-1.7373	High	120.6	0	1	1	1	1
GSM340645.y	-1.73611	High	35.7	1	2	1	1	2
GSM340652.y	-1.73376	High	65.93	1	2	1	1	1
GSM340717	-1.73255	High	37.3	0	1	1	1	1
U1243	-1.73154	High	30.3	0	1	1	0	1
GSM340717.y	-1.72838	High	48.5	0	1	1	1	1
GSM340680	-1.72371	High	61.3333	0	2	1	1	1
U1295	-1.72104	High	23.6	0	1	1	0	2
GSM340652.x	-1.71688	High	65.9333	1	2	1	1	1
GSM340757	-1.71466	High	79.3	0	2	1	2	2
GSM806855	-1.71417	High	88.14	0	2	1	2	2
TCGA_E5_A4U1	-1.714	High	39.3667	0	2	1	2	2
GSM340609	-1.70518	High	87.0667	1	2	1	1	1
U0142	-1.69251	High	46.7	0	2	1	0	1
U0307	-1.69233	High	59.9	0	1	1	0	1
GSM340645.x	-1.69191	High	35.7	1	2	1	1	2
U0766	-1.6886	High	24	0	2	2	0	2
GSM340683.x	-1.68554	High	59.6	0	1	1	1	1
GSM814091	-1.68526	High	35.737	0	2	1	0	1
GSM814174	-1.68463	High	14.6959	0	2	2	0	1
GSM340707	-1.67849	High	43.5	0	1	1	0	1
GSM340683.y	-1.6776	High	70.8	0	1	1	1	1
U0605	-1.6758	High	48.3	0	1	1	0	1
U0316	-1.67569	High	58.3	0	1	1	0	2
U0125	-1.67551	High	19.6	0	2	1	0	1
GSM1167449	-1.66699	High	36.2	1	1	NA	3	NA
GSM340737.x	-1.66684	High	29.7333	0	1	1	1	1
GSM806917	-1.6522	High	53.36	0	2	1	1	2
GSM340737.y	-1.63582	High	40.9	0	1	1	1	1
U1283	-1.6345	High	18.6	1	2	1	1	2
GSM340708.x	-1.63109	High	44.1	0	2	1	1	2
GSM340737	-1.6306	High	29.73	0	1	1	1	1
GSM814199	-1.62939	High	29.1288	0	2	1	1	2
GSM340708.y	-1.62407	High	55.3	0	2	1	1	2
TCGA_YF_AA3L	-1.61473	High	12.1333	0	1	2	2	2
GSM806906	-1.60702	High	65.9178	0	1	2	1	2
U0378	-1.60462	High	41.9	0	1	2	0	1
GSM814352	-1.59823	High	6.67397	0	2	1	1	2
GSM806873	-1.59486	High	50.6	0	2	1	1	2
GSM814288	-1.59022	High	24.7562	0	2	1	0	1
GSM814096	-1.58439	High	28.1096	0	2	1	1	1
U0915	-1.57211	High	44.9	0	1	2	0	1
U0903	-1.57056	High	15.4	0	2	1	0	1
GSM340608.x	-1.56883	High	26.9	1	2	1	1	1
GSM340608.y	-1.56552	High	26.9	0	2	1	1	1
GSM814171	-1.56186	High	70.7178	0	2	2	1	1
U0062	-1.55956	High	13.1	0	2	1	0	2
GSM806843	-1.54902	High	0.89	1	2	2	2	2
GSM814267	-1.54885	High	44.0548	0	2	1	0	1
GSM340711	-1.5464	High	41.8	0	1	2	1	1
GSM1167350	-1.535	High	23	0	2	NA	2	NA
GSM814136	-1.52811	High	12.4274	0	2	1	0	1
GSM806907	-1.52765	High	64.64	0	2	1	0	1
GSM806869	-1.52751	High	49.35	0	2	2	0	1
GSM814237	-1.52674	High	51.1233	0	1	2	1	2
GSM806874	-1.52479	High	60.16	1	1	1	1	2
GSM1167444	-1.52323	High	71.4	1	2	NA	2	NA
GSM814179	-1.52258	High	17.6877	1	2	1	2	2
GSM814165	-1.51526	High	67.9233	0	2	1	1	2
U1297	-1.50974	High	13.8	0	2	1	0	2
GSM340711.x	-1.50838	High	41.8	0	1	2	1	1
GSM806910	-1.50275	High	53.82	0	1	1	1	2
U0159	-1.4964	High	45.5	0	2	1	0	2
GSM1167451	-1.49271	High	27.8	1	1	NA	2	NA
GSM340636	-1.49211	High	121.2	0	2	2	2	2
GSM340711.y	-1.47856	High	41.8	0	1	2	1	1
GSM806853	-1.47802	High	37.87	0	2	2	1	1
GSM806823	-1.47703	High	32.2849	1	2	1	0	1
GSM806865	-1.47557	High	36.59	1	2	1	1	2
GSM806887	-1.45511	High	49.15	0	2	1	1	2
GSM806862	-1.44797	High	85.7753	0	2	1	0	1
GSM806889	-1.43921	High	55.69	0	2	1	1	2
GSM814159	-1.43707	High	49.1507	0	2	1	1	2
GSM814167	-1.4216	High	43.1014	0	2	1	0	1
GSM340627.x	-1.41488	High	22.6667	1	2	2	1	1
GSM1167335	-1.41019	High	60	1	1	NA	3	NA
GSM340688.x	-1.40689	High	46.1667	1	2	1	1	1
GSM340627.y	-1.40556	High	22.7	0	2	2	1	1
GSM814075	-1.40127	High	19.7589	0	2	1	1	1
GSM806839	-1.39976	High	14.53	1	2	2	2	1
GSM340646.x	-1.39829	High	51.7667	1	2	2	1	2
GSM340688.y	-1.3944	High	46.2	0	2	1	1	1
GSM806833	-1.38948	High	35.74	0	2	1	0	1
GSM806847	-1.38909	High	79.3973	0	2	2	0	1
GSM806841	-1.3853	High	72.2	0	2	2	0	1
GSM806803	-1.38357	High	110.3	0	1	1	2	2
GSM806866	-1.38057	High	13.12	0	2	1	1	1
FR_99_U133_2.CEL	-1.37584	High	23	1	1	1	3	2
GSM806899	-1.37258	High	14.7	0	2	2	0	1
GSM1167454	-1.35996	High	43.2	1	2	NA	2	NA
GSM340646.y	-1.35649	High	51.8	0	2	2	1	2
GSM814119	-1.35335	High	88.1425	0	2	1	2	2
GSM806912	-1.33562	High	13.71	0	2	2	0	1
GSM806817	-1.33104	High	19.76	0	2	1	1	1
GSM814140	-1.30627	High	60.1644	1	1	1	1	2
GSM806925	-1.30618	High	53.72	0	1	1	2	2
GSM806896	-1.30392	High	70.72	0	2	2	1	1
GSM806842	-1.29574	High	44.52	0	2	1	1	1
GSM806932	-1.29111	High	26.93	0	2	1	1	2
GSM814231	-1.27624	High	47.211	0	2	1	0	1
GSM806909	-1.27551	High	58.03	0	1	1	2	2
GSM119729	-1.27475	High	243	0	NA	NA	3	NA
GSM814195	-1.265	High	58.0274	0	1	1	3	2
U1374	-1.25174	High	26.3	0	2	1	1	2
GSM806836	-1.24698	High	91.8575	0	2	1	0	2
GSM814201	-1.2415	High	61.0521	0	2	1	0	1
U0105	-1.24119	High	41.7	0	2	1	0	1
GSM814194	-1.23601	High	54.411	0	2	2	0	1
GSM806837	-1.23358	High	28.11	0	2	1	1	1
GSM806851	-1.2266	High	84.8877	0	2	2	0	1
GSM814092	-1.22108	High	26.5315	1	2	1	2	2
GSM806868	-1.22034	High	76.67	0	2	1	2	2
GSM806820	-1.21789	High	68.78	1	2	1	1	2
GSM814149	-1.17529	High	10.0932	0	2	1	0	2
GSM806861	-1.17469	High	5.29	0	1	1	1	2
GSM814284	-1.1581	High	21.6986	0	2	1	0	2
GSM806825	-1.13688	High	66.71	0	2	1	0	1
GSM806890	-1.13337	High	69.67	0	2	1	0	1
GSM806884	-1.12074	High	68.55	0	2	1	0	1
GSM806858	-1.11895	High	73.1507	0	2	2	0	1
GSM806911	-1.11804	High	29.13	0	2	1	1	2
GSM806880	-1.10781	High	74.2356	0	2	2	0	2
GSM814153	-1.10294	High	45.337	0	2	1	0	1
GSM806830	-1.06398	High	32.48	0	1	1	1	2
GSM806809	-1.06253	High	104.647	0	1	1	0	1
GSM806870	-1.05218	High	35.97	0	2	1	0	1
GSM1167435	-1.04436	High	18.2	0	2	NA	3	NA
GSM340619.x	-1.02993	High	129.667	0	2	1	1	1
GSM340619.y	-1.01946	High	132.3	0	2	1	1	1
GSM814155	-1.00965	High	71.8027	0	2	1	0	1
GSM1167462	-1.00635	High	1.6	0	1	NA	3	NA
GSM806894	-0.998619	High	36.62	0	2	1	1	2
GSM814212	-0.987493	High	62.5315	0	2	1	0	1
GSM1167419	-0.977027	High	66.5	1	1	NA	2	NA
GSM814306	-0.963647	High	29.4904	0	2	2	0	1
GSM806891	-0.936714	High	67.92	0	2	1	1	2
GSM806902	-0.917333	High	17.69	1	2	1	2	2
GSM806844	-0.90922	High	43.04	0	1	1	1	2
GSM806850	-0.897163	High	84.92	0	2	1	0	1
GSM806892	-0.895802	High	74.56	0	2	1	1	1
GSM806845	-0.890815	High	82.72	0	1	1	1	2
GSM814323	-0.884029	High	20.4164	0	2	2	0	1
GSM806812	-0.879776	High	22.1918	0	2	1	0	1
FR_310_U133_2.CEL	-0.87491	High	86	0	2	1	2	2
GSM806840	-0.867513	High	88.6	0	1	2	0	1
GSM814185	-0.866208	High	30.8384	0	2	2	0	1
GSM1167455	-0.858038	High	140.7	1	1	NA	2	NA
[truncated: 54 more rows]
